# Supplementary material for: A putative RNA-interference-based immune system in prokaryotes: computational analysis of the predicted enzymatic machinery, functional analogies with eukaryotic RNAi, and hypothetical mechanisms of action
Source: Biol Direct. 2006 Mar 16;1:7. doi: 10.1186/1745-6150-1-7 (PMC1462988; doi:10.1186/1745-6150-1-7)
Supplement: Additional file 1 — GI number for all families of Cas proteins. [file 1745-6150-1-7-S1.xls]

## Sheet: Sheet1
COG1517+COG4006			COG3337			Spy1049-like		Spy1049-like			AF1870-like			LA3191			TTE2665			AF0070			PH0918			y1724			COG3513			ygcK			COG1421			COG1353+MTH326-like			YgcL			BH0338 and MTH1090		BH0338 and MTH1090			COG1343
						Spy1049-like		MGA_0526-like																																				MTH1090-like		BH0338-like			N-term. of PM0312 (COG1203)
2621590	MTH517		13634037	TM1791.1		77409573	SAN_1007	71894595	MS53_0585		5458449	PAB1685		1072864	YDEV_MYXXA		67937965	Cphamn1DRAFT_3621		11497690	AF0070		15920204	ST0031		50122602	ECA3681		6968947	Cj1523c		15803276	Z4068		2622181	MTH1081		11499451	AF1867		75235640	EcolE1_01002624		20517676	TTE2663	71481564	CvibDRAFT_0954		50085558
2622176	MTH1076		20808977	TTE2632		76787198	SAK_1020	31544881	MGA_0526		57158713	TK0454		24215890	LA3191		68548731	PphaDRAFT_0720		18977010	PF0638		13814622	SSO1401		51596829	YPTB2508		7379363	NMA0631		16130666	ygcK		4982391	TM1810		17228972	all1479		75230029	EcolB7_01001717		14590106	PH0169	48765360	Rrub02002112		54292957
4982393	TM1812		10172944	BH0331		22537060	SAG0897	47458866	MMOB0310		14590775	PH0921		45656825	LIC10937		67935805	Cpha266DRAFT_1198		18977009	PF0637		11499457	AF1873		22125618	y1724		15602992	PM1127		16421492	STM2942		13540942	TVN0111		15605891	aq_387		13363085	ECs3614		20092468	MA3668	45601987	LIC12913		54295748
11499449	AF1865		15605888	aq_384		42525846	TDE0330				15898791	SSO1996		45510648	Avar03000916		20809009	TTE2665		15668561	MJ0385		14590772	PH0918		37525727	plu1793		15675041	SPy1046		21674784	CT1973		14324324	TVG0115343		15612891	BH0328		75187488	EcolE_01000719		73667855	Mbar_A0306	24194143	LA0687		32034427
11499453	AF1869		18977497	PF1125		71903416	M28_Spy0751				15898281	SSO1443					71541665	SwolDRAFT_0847		18311776	PAE0205		5458446	PAB1688		15602170	PM0305		16801805	lin2744		23474685	Ddes02001952		14590101	PH0164		20090780	MA1931		75256967	EcolE2_01003216		14591069	PH1251	68549541	PphaDRAFT_2631		12720548
11499569	AF1987		11499446	AF1862		28896085	SPs1173				15922980	ST2636					76259000	CaurDRAFT_0285		14601271	APE1230		57158710	TK0451		53728224	Paer03004159		21910213	SpyM3_0677		29143198	t2843		15669866	MJ1670		31793999	Mb2847c		82545167	SBO_2760		67917976	ClimDRAFT_0503	68270133	MothDRAFT_0957		49613127
13540938	TVN0107		46255190	TTP0119		15675044	SPy1049				15920201	ST0028											11499457	AF1873		34103065	CV1754		22537057	SAG0894		29834083	SAV7541		19915843	MA1932		15669868	MJ1672		16421493	STM2943		57640398	TK0463	10172951	BH0338		37525725
13541106	TVN0275		72161983	Tfu_1581		56808312	SpyoM01000659				15898238	SSO1398											15920204	ST0031		56543152	ZMO0682		24379809	SMU.1405c		37524748	plu0747		20094751	MK1315		20094733	MK1297		16504016	t2844		33359544	PF1123	56911601	ABC3595		51596830
13541302	TVN0471		55978347	TTHB164		62527056	StheL01001566				11499454	AF1870											25375941	SSO1401		53728894	Aple02000991		25010965	gbs0911		38234751	DIP2210		30248153	NE0122		20094750	MK1314		68211851	MburDRAFT_0257		68233539	Franean1DRAFT_1609	56313331	ebA3288		22125617
13814554	SSO1344		13815266	SSO1988		47097145	LMOf6854_2711				18977015	PF0643														54295749	lpl2839		28896088	SPs1176		39983369	GSU1386		31793998	Mb2846c		52425706	MS1651		74313330	SSO_2913		76259322	CaurDRAFT_3915	77686298	AmetDRAFT_1017		32042569
13814575	SSO1365		13814742	SSO1513		16801803	lin2742																			54292956	plpl0050		31544878	MGA_0519		48763619	Rrub02003055		52307757	MS1650		15679093	MTH1082		77544648	Pcar_0957		15605878	aq_372	21110239	XAC3839		34103066
13814613	SSO1393		13814970	SSO1727		24379806	SMU.1402c				15668556	MJ0380														50085560	ACIAD2480		34557790	WS1445		48763781	Rrub02003220		55820996	stu0961		30248154	NE0123		36784172	plu0746		67874274	CtheDRAFT_3270	68246130	Mmc1DRAFT_1791		56543151
13814618	SSO1397		15623082	ST1975		34762595	FNV1822				18311781	PAE0211														29654268	CBU0949		34762592	FNV1819		49610150	ECA0676		55978331	TTHB148		18977501	PF1129		78705651	MhunDRAFT_0626		47094745	LMOf6854_0552	68055789	ExigDRAFT_1033
13814671	SSO1444		68560532	RxylDRAFT_3062							14601277	APE1236														51596829	YPTB2508		38232678	DIP0036		51891804	STH666		57865883	SERP2460		34541582	PG1987		67674822	CsalDRAFT_3273		77684506	AmetDRAFT_2476	78171174	Cag_1008
13814672	SSO1445		34541579	PG1984																						77629565	YpseI_01000903		42525843	TDE0327		53804733	MCA0934		62528254	StheL01000325		14590100	PH0162		78218316	Dde_0864		82498759	CsacDRAFT_2273	74021370	RferDRAFT_2930
13815035	SSO1787																									77634405	YpesA_01002221		47097148	LMOf6854_2714		54026399	nfa44260		66514255	PphaDRAFT_0883		48477125	PTO0053		48763780	Rrub02003219		82498760	CsacDRAFT_2274	66796954	DgeoDRAFT_1685
13815366	SSO2081																									49613128	ECA3681		47458868	MMOB0330		55978372	TTHB189		67928362	AcidDRAFT_5348		15609960	Rv2823c		39983368	GSU1385		82499435	CsacDRAFT_2067	71803050	M28_Spy1293
13816321	SSO2946																									75229246	EcolB7_01002491		48763507	Rrub02003484		62181444	SC2874		67935802	Cpha266DRAFT_1257		15842364	Rv2823c		68177426	DaceDRAFT_2315		68269707	MothDRAFT_1081	56808100	SpyoM01000851
13882657	MT2885																									77166206	Noc_2752		50590955	Ssui801001059		62513775	LcasA01001269		67939844	Cphamn1DRAFT_1733		70607765	Saci_2046		1789118	ygcL		28210836	CTC01143	51855138	STH311
14324320	TVG0111880																												55820735	stu0657		62516225	Ldelb01000471		68548894	CHY_2143		57865884	SERP2461		71838077	PproDRAFT_1802		19704517	FN1182	13622648	SPy1565
14324490	TVG0288250																												55822627	str0657		66780580	DgeoDRAFT_2668		71542880	SwolDRAFT_2163		38505735	sll7067		73660938	cbdb_A1521		55978410	TTHB227	71853884	M5005_Spy1289
14521225	PAB1691																												56808315	SpyoM01000662		67521488	CsalDRAFT_3274		71546636	SfumDRAFT_0730		38505758	sll7090		71543724	SfumDRAFT_3386		46198119	TTP0199	75428695	AsucDRAFT_1384
14590113	PH0177																												60683389	BF3954		67939493	Cphamn1DRAFT_2069		71550504	NeutDRAFT_0880		15898268	SSO1429		67939494	Cphamn1DRAFT_2070		28211144	CTC01468	46198054	TTP0134
14590769	PH0915																												62527053	StheL01001563		68176016	Francci3DRAFT_0513		76258118	CaurDRAFT_1437		15898533	SSO1729		75828269	VchoO_01002447		71540584	SwolDRAFT_1484	24378128	SMU.1761c
14601278	APE1237																												62528410	StheL01000235		68177968	DaceDRAFT_1997		46198023	TTP0103		15898786	SSO1991		21647999	CT1972		68210474	CtheDRAFT_3270	59801388	NGO1005
14601948	APE2256																												69930872	NhamDRAFT_0451		68211850	MburDRAFT_0256		15609959	Rv2822c		15920182	ST0012		68552157	PaesDRAFT_1646		15679101	MTH1090	59801387	NGO1004
15605881	aq_376																												71853364	M5005_Spy0769		68263321	jk0647					15922296	ST1979		68263322	jk0648		15679100	MTH1089	24378129	SMU.1762c
15609955	Rv2818c																												71894592	MS53_0582		68552158	PaesDRAFT_1647					55820995	stu0960		67153707	AvinDRAFT_8224				68513239	RxylDRAFT_3052
15620972	ST0019																												71903413	M28_Spy0748		71543723	SfumDRAFT_3385					72161980	Tfu1578		29611209	SAV7542
15620977	ST0023																												75429120	AsucDRAFT_1068		71838078	PproDRAFT_1803					15644538	TM1794		71915733	Tfu_1600
15620990	ST0035																												76799906	SAJ_0962		72161993	Tfu_1591					15644555	TM1811		51855492	STH665
15621940	ST0921																												77405721	SAI_0983		72162000	Tfu_1599					20808984	TTE2639		66799063	DgeoDRAFT_2669
15621943	ST0924																												77407964	SAN_0998		73660937	cbdbB37					55978330	TTHB147		55773544	TTHB188
15622205	ST1161																												77411010	SAM_0925		74313325	SSO_2908					55978343	TTHB160		54017908	nfa44270
15622669	ST1584																												77413160	SAL_0957		74313328	SSO_2911					46255173	TTP0102		62513774	LcasA01001268
15622690	ST1602																												34557932	WS1613		75187487	EcolE_01000718					46255186	TTP0115		62516226	Ldelb01000472
15622841	ST1743																												54296138	lpp0160		75210968	EcolB_01002033					13540943	TVN0112		68176017	Francci3DRAFT_0514
15622859	ST1761																												56707712	FTT0584		75828270	VchoO_01002448					37677201	VVA1541		47104060	PBPRC0035
15623764	ST2632																															77918566	Pcar_0958					15678354	MTH326		71915726	Tfu_1592
15645601	HP0986																																					68551655	PaesDRAFT_2260		78700790	MlgDRAFT_1983
15668555	MJ0379																																					73668881	Mbar_A1355		53758493	MCA0935
15669707	MJ1513																																					67919869	ClimDRAFT_0599		74313329	SSO_2912
15669870	MJ1674																																								48763620	Rrub02003056
15790706	VNG1788C
16081763	Ta0678
18143684	CPE0027
18159095	PAE0077
18159125	PAE0117
18159132	PAE0124
18159133	PAE0126
18159180	PAE0202
18159303	PAE0355
18160439	PAE1883
18977016	PF0644
19913946	MA0186
20094358	MK0922
20094714	MK1278
20094729	MK1293
20094754	MK1318
20809010	TTE2666
21226667	MM0565
27365399	VV12065
28897736	VP0962
30248144	NE0113
30248146	NE0115
31793994	Mb2842c
37677207	VVA1547
37677209	VVA1549
37677210	VVA1550
38505729	slr7061
38505730	sll7062
46255178	TTP0107
46255181	TTP0110
48429776	PTO0056
48430474	PTO0754
52307745	MS1638
52307746	MS1639
54308415	PBPRA1222
55229967	rrnAC0338
55231212	rrnAC1728
55231782	rrnAC2386
55978327	TTHB144
55978335	TTHB152
55978338	TTHB155
55981256	TTHA1287
56967161	1XMX_Vc1899
57233746	DET1451
57640383	TK0448
57641138	TK1203
57865879	SERP2456
59712127	VF1520
66781345	DgeoDRAFT_0414
66781346	DgeoDRAFT_0415
67875037	CtheDRAFT_2634
67875869	CtheDRAFT_1831
67917190	CtheDRAFT_0421
67935798	Cpha266DRAFT_1193
67935806	Cpha266DRAFT_1199
67935935	Cpha266DRAFT_1615
68228305	Franean1DRAFT_6787
68548892	PphaDRAFT_0881
68550768	PphaDRAFT_1609
68560527	RxylDRAFT_3057
68560534	RxylDRAFT_3064
68561012	RxylDRAFT_2366
70606843	Saci_1063
70607537	Saci_1808
70607571	Saci_1842
70607604	Saci_1876
71541667	SwolDRAFT_0849
71542303	SwolDRAFT_0477
71546641	SfumDRAFT_0734
71550510	NeutDRAFT_0886
71550512	NeutDRAFT_0888
73660846	cbdbA1417
75818548	VchoV5_01002474
75818667	VchoV5_01002363
75821627	VchoR_01002988
75830369	VchoM_01001616
75856384	VEx2w_01001509
76258122	CaurDRAFT_1441
76258123	CaurDRAFT_1442
76258625	CaurDRAFT_0590
76258627	CaurDRAFT_0592
76261110	CaurDRAFT_2114
76261111	CaurDRAFT_2115
76261470	CaurDRAFT_1915
76261471	CaurDRAFT_1916
76783293	MtubF_01002904
76795678	Teth39DRAFT_0698
76795679	Teth39DRAFT_0699
76796501	Teth39DRAFT_0008
76801223	NP1142A
76802269	NP3260A
76802564	NP3858A
76802899	NP4532A
[truncated: 31 more columns]

## Sheet: Sheet3
NC_005966	Acinetobacter sp. ADP1, complete genome		50083297					12057205
								13400023
								1465742
NC_000854	Aeropyrum pernix K1, complete genome		14600379					1500644
								1500688
								16415787
NZ_AAEA01000007	Anabaena variabilis ATCC 29413 Avar01_7, whole genome shotgun sequence		45508418					16445224
								16445344
								17134586
NC_000918	Aquifex aeolicus VF5, complete genome		15282445					17134773
								17134864
								17134931
NC_000917	Archaeoglobus fulgidus DSM 4304, complete genome		11497621					17134963
								18308975
								18980902
NC_000917	Archaeoglobus fulgidus DSM 4304, complete genome		11497621					19913449
								19918815
								20095250
NC_006513	Azoarcus sp. EbN1, complete genome		56475432					20671658
								20986624
								21110821
NC_006582	Bacillus clausii KSM-K16, complete genome		56961782					21110864
								21240769
								21672293
BA000004	Bacillus halodurans C-125 DNA, complete genome		47118318					22002119
								22535226
								24204616
CR626927	Bacteroides fragilis NCTC 9343, complete genome		60491031					24204676
								24378526
								25307963
NC_006347	Bacteroides fragilis YCH46, complete genome		53711291					28204652
								28208715
								29140506
AL139078	Campylobacter jejuni subsp. jejuni NCTC 11168 complete genome; segment 5/6		6968723					29611241
								2984550
								30407126
NC_003912	Campylobacter jejuni RM1221, complete genome		57236892					30407130
								30407139
								30407140
NC_002932	Chlorobium tepidum TLS, complete genome		21672841					30407145
								30407156
								30407158
NC_002932	Chlorobium tepidum TLS, complete genome		21672841					30407161
								31541778
								34105712
AE016914	Chromobacterium violaceum ATCC 12472 section 5 of 16 of the complete genome		34102458					34398108
								34495246
								37201904
AE016916	Chromobacterium violaceum ATCC 12472 section 7 of 16 of the complete genome		34102993					37509034
								37509038
								38231477
AE015940	Clostridium tetani E88, section 5 of 10 of the complete genome		28203273					38423559
								38423692
								38423799
AE015941	Clostridium tetani E88, section 6 of 10 of the complete genome		28203514					38423849
								3883003
								39985517
NC_002935	Corynebacterium diphtheriae NCTC 13129, complete genome		38232642					40068520
								41353971
								41821838
NC_002935	Corynebacterium diphtheriae NCTC 13129,		38232642					45359286
								45602555
								45602556
CR931997	Corynebacterium jeikeium K411		68262661					45758072
								4589704
								4589740
NC_005863	Desulfovibrio vulgaris subsp. vulgaris str. Hildenborough megaplasmid,		46562129					46197919
								46197920
								46447666
BX950851	Erwinia carotovora subsp. atroseptica SCRI1043,		49609491					46451220
								46911589
								47118297
U00096	Escherichia coli K-12 MG1655		48994873					47118298
								47118301
								47118302
BA000007	Escherichia coli O157:H7 DNA,		47118301					47118303
								47118304
								47118305
AE009951	Fusobacterium nucleatum subsp. nucleatum ATCC 25586,		20095250					47118318
								47118327
								47419843
NC_002939	Geobacter sulfurreducens PCA,		39995111					47419844
								47458799
								48429720
NC_002939	Geobacter sulfurreducens PCA,		39995111					48994873
								49529273
								49609491
NC_006392	Haloarcula marismortui ATCC 43049 plasmid pNG400,		55376228					51587641
								51591543
								51591639
NC_006366	Legionella pneumophila str. Lens plasmid pLPL,		54292907					51854827
								52214156
								52218735
NC_006369	Legionella pneumophila str. Lens,		54292964					52306107
								53749768
								53752796
NC_006368	Legionella pneumophila str. Paris,		54295983					53755675
								53755815
								54013472
NC_005823	Leptospira interrogans serovar Copenhageni str. Fiocruz L1-130 chromosome I,		45655914					54019156
								54019317
								55228832
AE011480	Leptospira interrogans serovar lai str. 56601 chromosome I, section 289 of 397 of the		24197076					55228869
								55228912
								55228953
AE011254	Leptospira interrogans serovar lai str. 56601 chromosome I, section 63 of 397 of the		24194129					55229005
								55229137
								55229304
NC_003212	Listeria innocua Clip11262,		16799079					55229667
								55232799
								55736088
AE016827	Mannheimia succiniciproducens MBEL55E,		52306107					55737978
								55771382
								55773356
AE016827	Mannheimia succiniciproducens MBEL55E,		52306107					55773608
								56126533
								56311475
AE000879	Methanobacterium thermoautotrophicum from bases 992175 to 1008487 (section 85 of 148) of the		2622175					56315609
								56315884
								56542470
NC_000909	Methanocaldococcus jannaschii DSM 2661,		15668172					56908016
								57158259
								57165696
NC_003551	Methanopyrus kandleri AV19,		20093440					57546753
								57635977
								57636010
AE011076	Methanosarcina acetivorans str. C2A, section 421 of 534 of the		19917727					5763810
								5832423
								5834685
NC_003901	Methanosarcina mazei Go1,		21226102					58424217
								60491031
								60495221
NC_003901	Methanosarcina mazei Go1,		21226102					62126203
								6626247
								6626248
NC_003901	Methanosarcina mazei Go1,		21226102					6626255
								6626257
								66270661
NC_002977	Methylococcus capsulatus str. Bath,		77128441					68262661
								68566501
								71801762
NC_002977	Methylococcus capsulatus str. Bath,		77128441					71850813
								71852596
								71914138
NC_000962	Mycobacterium tuberculosis H37Rv,		57116681					75699950
								75705040
								75705385
AE016970	Mycoplasma gallisepticum strain R section 4 of 4 of the		31541724					75705417
NC_006908	Mycoplasma mobile 163K,		47458835
AE017245	Mycoplasma synoviae 53,		71850813
NC_005213	Nanoarchaeum equitans Kin4-M,		38349555
AL162753	Neisseria meningitidis serogroup A strain Z2491 complete genome; segment 2/7 gi|7379120|emb|AL162753.2|NMA2Z2491[7379120]		7379120
NC_004757	Nitrosomonas europaea ATCC 19718,		30248031
NC_004757	Nitrosomonas europaea ATCC 19718,		30248031
NC_006361	Nocardia farcinica IFM 10152,		54021964
BA000019	Nostoc sp. PCC 7120 DNA,		47118302
BA000019	Nostoc sp. PCC 7120 DNA,		47118302
BA000019	Nostoc sp. PCC 7120 DNA,		47118302
AE006067	Pasteurella multocida subsp. multocida str. Pm70 section 34 of 204 of the		12720544
AE006153	Pasteurella multocida subsp. multocida str. Pm70 section 120 of 204 of the		12721460
NC_005871	Photobacterium profundum SS9 plasmid pPBPR1,		47104025
NC_006371	Photobacterium profundum SS9 chromosome 2,		54301680
NC_005877	Picrophilus torridus DSM 9790,		48477072
NC_005877	Picrophilus torridus DSM 9790,		48477072
AE017178	Porphyromonas gingivalis W83 section 7 of 8 of the		34397667
AE017178	Porphyromonas gingivalis W83 section 7 of 8 of the		34397667
AE009749	Pyrobaculum aerophilum strain IM2 section 4 of 201 of the		18159088
AE009755	Pyrobaculum aerophilum strain IM2 section 10 of 201 of the		18159175
AE010222	Pyrococcus furiosus DSM 3638, section 97 of 173 of the		18893191
NC_000961	Pyrococcus horikoshii OT3,		14589963
NC_000961	Pyrococcus horikoshii OT3,		14589963
AE017220	Salmonella enterica subsp. enterica serovar Choleraesuis str. SC-B67,		62126203
NC_006511	Salmonella enterica subsp. enterica serovar Paratyphi A str. ATCC 9150,		56412276
NC_004631	Salmonella enterica subsp. enterica serovar Typhi Ty2,		29140543
AE008834	Salmonella typhimurium LT2, section 138 of 220 of the		16421485
NC_002976	Staphylococcus epidermidis RP62A,		57865352
AE014232	Streptococcus agalactiae 2603V/R section 42 of 100 of the		22533897
NC_004368	Streptococcus agalactiae NEM316,		25010075
AE014973	Streptococcus mutans UA159 section 121 of 185 of the		24377767
AE015004	Streptococcus mutans UA159 section 152 of 185 of the		24378119
CP000017	Streptococcus pyogenes MGAS5005,		71852596
CP000017	Streptococcus pyogenes MGAS5005,		71852596
NC_007296	Streptococcus pyogenes MGAS6180,		71902667
CP000024	Streptococcus thermophilus CNRZ1066,		55737978
CP000024	Streptococcus thermophilus CNRZ1066,		55737978
CP000024	Streptococcus thermophilus CNRZ1066,		55737978
NC_006448	Streptococcus thermophilus LMG 18311,		55820103
BA000030	Streptomyces avermitilis MA-4680 genomic DNA,		57546753
NC_007181	Sulfolobus acidocaldarius DSM 639,		70605853
NC_007181	Sulfolobus acidocaldarius DSM 639,		70605853
NC_002754	Sulfolobus solfataricus P2,		15896971
NC_002754	Sulfolobus solfataricus P2,		15896971
BA000023	Sulfolobus tokodaii str. 7 DNA,		47118305
BA000023	Sulfolobus tokodaii str. 7 DNA,		47118305
NC_006177	Symbiobacterium thermophilum IAM 14863,		51891138
NC_005230	Synechocystis sp. PCC 6803 plasmid pSYSA,		38505668
NC_005230	Synechocystis sp. PCC 6803 plasmid pSYSA,		38505668
NC_005230	Synechocystis sp. PCC 6803 plasmid pSYSA,		38505668
NC_003869	Thermoanaerobacter tengcongensis MB4,		20806542
NC_007333	Thermobifida fusca YX,		72160406
AP006878	Thermococcus kodakarensis KOD1 DNA,		57158259
AL445067	Thermoplasma acidophilum complete genome; segment 5/5		10640575
NC_002689	Thermoplasma volcanium GSS1,		13540831
NC_000853	Thermotoga maritima MSB8,		15642775
NC_005838	Thermus thermophilus HB27 plasmid pTT27,		46255071
NC_006462	Thermus thermophilus HB8 plasmid pTT27,		55978183
NC_006462	Thermus thermophilus HB8 plasmid pTT27,		55978183
NC_006462	Thermus thermophilus HB8 plasmid pTT27,		55978183
NC_002967	Treponema denticola ATCC 35405,		42516522
NC_005140	Vibrio vulnificus YJ016 chromosome II,		37675660
BX571661	Wolinella succinogenes, complete genome; segment 5/7 gi|34483511|emb|BX571661.1|[34483511]		34483511
BX571660	Wolinella succinogenes, complete genome; segment 4/7		34483186
AE012033	Xanthomonas axonopodis pv. citri str. 306, section 411 of 469 of the		21110236
NC_006834	Xanthomonas oryzae pv. oryzae KACC10331,		58579623
AJ414152	Yersinia pestis strain CO92 complete genome; segment 12/20		15980308
NC_004088	Yersinia pestis KIM,		22123922
NC_006155	Yersinia pseudotuberculosis IP 32953,		51594359
AE008692	Zymomonas mobilis subsp. mobilis ZM4,		56542470
