# Supplementary material for: A putative RNA-interference-based immune system in prokaryotes: computational analysis of the predicted enzymatic machinery, functional analogies with eukaryotic RNAi, and hypothetical mechanisms of action
Source: Biol Direct. 2006 Mar 16;1:7. doi: 10.1186/1745-6150-1-7 (PMC1462988; doi:10.1186/1745-6150-1-7)
Supplement: Additional file 2 — multiple protein sequence alignment for COG1343. [file 1745-6150-1-7-S2.txt]

                            Motif I (hhh(D,N,E,Q)              Motif II (Q,E)


N-term. of PM312 (COG1203)    *                                     *
50085558	-------MHVIIISACEKRAL-KKTRAILDSYAIRT-----------GHSSWQAPMTIEGLKEIRSALKKVATRQTAVAAYINFGMR------------RMKLAWVVGAKHKF--------------AHDGAYPVASIKKQQ
54292957	-------MMVIFVSQCEKKAL-ARTRRVLDAFADRI-----------GDNTWQTVITQEGLLAVKKLLRKTASKNTAVSCHWIRSRS------------RTELVWVVGNKSKF--------------DREGRVAVNSTSKNQ
54295748	-------MMVIFVSQCEKKAL-ARTRRVLDAFADRI-----------GDNTWQTVITQEGLLAVKKLLRKTASKNTAVSCHWIRSRS------------RTELVWVVGNKGKF--------------DREGRVAVNSTSKNQ
32034427	-------MNILLISQCNKNAL-TETRRILDQFAERC-----------GDRCWQTAITQAGLETLHNMLRQTARKNTAVACYWTHGKN------------LTELLWIVGDKSQF--------------NAEGRVPTNRTQRNI
12720548	-------MNILLVSQCQKNAL-TETRRILDQFAERC-----------GDRVWQTAITQAGLETLYKMLRQTARKNTAVACYWTHRKN------------SAELLWIVGDRRQF--------------NDQGRVPTNRTQRNI
49613127	-------MNILLISECNKRAL-VETRRILDQFAERK-----------GERSWQTAITLEGLNTLRKLLRKTARRNTAVACHWIRSTN------------HTELLWVVGNLRRF--------------NAQGSVPTNTTSRDV
37525725	-------MNILLVSQCNKRAL-TETRRILDQFAERK-----------GDRTWQTAITQEGLNTLRKLLRKTARRNTAVACHWIKSGG------------QTELLWIVGNLRRF--------------NSRGVVPTNTTQRDV
51596830	-------MNILLISQCHKRAL-DETRRILDQFAERK-----------GDRTWQTAITQEGLNTLRKLLRRTARRNSAVACHWIKSNN------------QSELLWIVGNLRRF--------------NAEGTVPTNTTQRDI
22125617	-------MNILLISQCHKRAL-NETRRILDQFAERK-----------GDRTWQTAITQEGLNTLRKLLRRTARRNSAVACHWIKSNN------------QSELLWIVGNLRRF--------------NAEGTVPTNTTQRDI
32042569	-------MNILLVSQCEKRAL-SETRRILDQFAERR-----------GERTWQTPITQAGLDTLRRLLKKSARRNTAVACHWIRGRD------------HSELLWIVGDASRF--------------NAQGAVPTNRTCRDI
34103066	-------MNILLISQCDKRAL-TETRRILDQFAERR-----------GDRVWQTPITQAGLDTLRRLLRKTARKNTSVACHWIRGRD------------HSELLWIVGDARRF--------------NLQGAVPTNATQRDV
56543151	-------MNVLFVSQCDNNAL-KETRRILDQFAERK-----------GSRSWQTPITQIGLATVQKLLRKTARRNTSVACHWLHGGG------------QCDLLWIVGDASRF--------------NNEGAVPTNSTTRNI
consensus/85%          M.llhlSpCpKpAL tcTRRlLDtFA-Rh           GcpsWQTsIT.tGL.slpphL+poAp+NouVuCaWh+uts            ps-LlWlVGshppF              stpGtVssNpTp+s.

MTH324                        *                                     *
2621379		----------MQCAQKIAVKS----DRNLANHLRKALG-----------VLQEDGVYAMFLWL-------EDKEKKRVRKELTDMLNRPEIRECLLEDSSS-FPDSFKEFCERLRD-VAR-DIYKLLFMKRLIERTLIYSLYHAKAGE
68134975	---MNLDLEAARTSQEIMKNTMGKQSKSVENLVTKTLG-----------VLQENGIYACMLFLCS-RSNTEKEIAKIIRSELLKMTDFVE-KISLNSDNSKEIPD--KEILEFLTNNICN-DIDMLFFTKQLWEQTLIYTRYGAKARE
21229456	---MNLDLEAARSSQALMKDTINQQSNSVENLIAKTLG-----------VLQENGVYACMLFLHS-RNSSEKEIAKCIRNRLLETTKFVG-KKLPEGENSIEILNDSEKILEFITDNICN-DIDTLFLTKQLWEQILTYSRYGAKAKE
68551657	---LNLDYLAAKHAQQLVED-----HSDIENTVTKALG-----------VLQEHGVYACFLYLLA-----KEKEGNKGKNTAGHMIKLLQESKLVPEDNDLKKP---IEILQYANEHISSAKLKKLLLIKDLLELMLIYSRYHANAME
67919876	---LNLDQLAARYAQKIVEKG----KADIENPVTKALG-----------VLQEQGVYACILYLLA---NKHDNILKPLYQLVGELPGFRGNEKMPDEKIDS------KEMLKFYGDCVCS-DLDTLLLVKELYEQTLIYARYGAKAAG
consensus/85%      .......hp.uQtlh.p.....ptsltN.ltKsLG           VLQEpGlYAhhLaL.. ....ccp.hp.hhp.hhch.th.t.p....tc.s........chhphhtp.lsp.cl.hLhhhKpLhE.hLhYshYtApAht

COG3512                       *                                     *
57865885	-------MYLLVSFDLPRDTKLERRIASKYRLRLIEL----------GFSMKQFSLYERYVSNVQKKDKILEILKQE-IPDTGSITLYI-----LPDEVNSNQITILGK-E-----------VKLAVNKEPKLIFI
38232680	-------VWCVVMFDLPVKTKTQRKQATAFRQNLLDL----------GFCMAQLSVYVQYLPLAAKLSNLVKLIKEK-LPPGGDVRILS-----VSDIQWSKMIRFSSS-A-----------EVSGEEKPDQLAIF
31544880	-------MRIVIFYDI-YETEEVDKLAKKFRDNLISL----------GYFMIQYSVYCKCIGSHTMYDYEIKKIRKI-LPVKANVRILL-----LSEKQYQNMLIISGEKN-----------LNEIYNDLEDYIEI
71894594	-----------MMYDI-YSVDEKNKEYTNFKKHILSL----------GYFMIQYSVYCKNISVHTQFDSEIKKLSSK-IPNRANIRILL-----LTENQYQNMIILSGEKS-----------LNEIYNERDKYIEL
50590957	-------MRLLCFFDLPMETTQEKRQYRLFRKELIAN----------GFEMLQFSVYYRTCPNRSFATKFYKKLQQS-HLPAGNVRLLA-----VTEKQFSEMVLIVGGKT-----------RQEEAISDRKLVII
62528412	-----------------MESKDEKRIYRNFRKELISN----------GFEMLQFSVYYRTCPNRSFANKFYKKLKMS-NLPAGNVRLLA-----VTEKQFSEMTLIIGGKT-----------KQEEIVSDNKLVAI
55820737	-------LRLLCFFDLPMESKDEKRIYRNFRKELISN----------GFEMLQFSVYYRTCPNRSFANKFYKKLKMS-NLPAGNVRLLA-----VTEKQFSEMTLIIGGKT-----------KQEEIVSDNKLVII
55738614	-------LRLLCFFDLPMESKDEKRIYRNFRKELISN----------GFEMLQFSVYYRTCPNRSFANKFYKKLKIS-NLPAGNVRLLA-----VTEKQFSEMTLIIGGKT-----------KQEEIVSDNKLVVI
60494821	-------MWVLVLFDLPTETKKEKKAYADFRKNLQKD----------GFTMFQFSIYVRHCGSSENAAVHIKRVKSF-LPEFGHVGIMC-----ITDKQFGDIELFYGK-K-----------VQDVNTPGQQLELF
42525845	-------MRVIVFFDLPVITPENRHNYSVFRKYLIKS----------GFIMQQKSVYSKLVLNLTNRDSIVKSIEKN-KPPEGLVEVLT-----VTEKQYAKMEIIIGE-S-----------KTEYLNTDERLVVL
34762594	-------MRMLLFFDLPSVTNSDLKEYRKFRKFLIEN----------GFSMLQESVYSKLLLHNTASINMVDKLQKN-KPEKGSVCMLI-----ITEKQYQKMILLIGE-L-----------KGTFLETDERLVVL
47097146	-------MRMLLMFDMPTDTAKERKAYRQFRRFILSE----------GFIMHQYSVYSKILLNGTASKAMLARLKQQ-NPKKGLITLLT-----VTEKQFARMVYLSGE-Q-----------NKSIGNSDARLVFL
62527055	------------MFDMPTDTAEERKAYRKFRKFLLSE----------GFIMHQFSVYSKLLLNNTANKAMIGRLKAN-NPKKGNITILT-----VTEKQFARMIYLYGD-K-----------NTSIANSDERLVFL
25010967	-------MRMILMFDMPTETVEERKAYRKFRKFLLSE----------GFIMHQFSVYSKLLLNNTANNAMIGRLKVN-NPKKGSITLLT-----VTEKQFARMVYLHGE-H-----------NMSVANSDSRLVFL
77413178	-------MRMILMFDMPTETVEERKAYRKFRKFLLSE----------GFIMHQFSVYSKLLLNNTANNAMIGRLKVN-NPKKGSITLLT-----VTEKQFARMVYLHGE-H-----------NMSVANSDSRLVFL
77409569	-------MRMILMFDMPTETVEERKAYRKFRKFLLSE----------GFIMHQFSVYSKLLLNNTANNAMIGRLKVN-NPKKGNITLLT-----VTEKQFARMVYLHGE-R-----------NTSVANFDSRLVFL
76787845	-------MRMILMFDMPTETAEERKAYRKFRKFLLSE----------GFIMHQFSVYSKLLLNNTANNAMIGRLKVN-NPKKGNITLLT-----VTEKQFARMVYLHGE-R-----------NTSVANSDSRLVFL
22537059	-------MRMILMFDMPTETAEERKAYRKFRKFLLSE----------GFIMHQFSVYSKLLLNNTANNAMIGRLKVN-NPKKGNITLLT-----VTEKQFARMVYLHGE-R-----------NTSVANSDSRLVFL
24379807	-------MRMILMFDMPTDTAEERKAYRKFRKFLLSE----------GFIMHQFSVYSKLLLNNSANTAMIARLKEN-NPKKGNITLLT-----VTEKQFARMIYLNGE-R-----------DTSIANSDSRLVFL
56808313	------------MFDMPTDTAEERKAYRKFRKFLLSE----------GFIMHQFSIYSKLLLNNTANNAMIGRLREH-NPNKGNITLLT-----VTEKQFARMIYLHGE-R-----------NNCIANSDERLVFL
21904409	-------MRMILMFDMPTDTAEERKAYRKFRKFLLSE----------GFIMHQFSIYSKLLLNNTANNAMIGRLREH-NPHKGNITLLT-----VTEKQFARMIYLHGE-R-----------NNCIANSDERLVFL
28896086	-------MRMILMFDMPTDTAEERKAYRKFRKFLLSE----------GFIMHQFSIYSKLLLNNTANNAMIGRLREH-NPHKGNITLLT-----VTEKQFARMIYLHGE-R-----------NNCIANSDERLVFL
71853366	-------MRMILMFDMPTDTAEERKAYRKFRKFLLSE----------GFIMHQFSIYSKLLLNNTANNAMIGRLREH-NPNKGNITLLT-----VTEKQFARMIYLHGE-R-----------NNCIANSDERLVFL
75675146	-------MWLVVLFDLPVGTKKERKAASGFRLKLLDL----------GFEMSQFSVYLRFCAGKEQAAAYERKIEQF-MPASGKIHIMA-----ITDKQYENIRTYRGR-K-----------RERSPENPNQFVLF
7379361		-------MRIIVFFDLPVITAAKRKAANQFRQFLLKD----------GYQMLQLSVYSRIVKGRDSLQKHHNRLCAN-LPQEGSIRCLE-----ITEKQYAAMKLLLGELK-----------TQEKKVNSDQLLLF
75429118	-------MRMIVLFDLPVTTKAKMRAANQFRQFLLKD----------GYQMLQLSIYSRIIRGRDSMEKHHKRLVEH-LPEEGSIRCIS-----ITEKQFANMEILVGEKK-----------LQEKKVNANQLLLF
12721470	-------MRLIVFFDLPVTTKAKRKAANQFRQFLLKD----------GYQMLQLSVYARIIRGRDSMQKHNKRLSEH-LPEEGSIRCLE-----VTEKQFAGMKILLGRLR-----------LQEKKVNANQMLLF
57238544	-------MRVLLMFDVPTKSKKEQKLASKFRNNLIKL----------GYFMLQFSVYMRICKGLSSAKSSIENVKKI-LPPYGNVRALI-----ITEKQFDKMELLLGGIV-----------FNEKVNNETNLTLF
34483505	-------MRLMVMFDLPTGTKKERKAYTLFRKFLIKE----------GFEMMQFSVYVRICRGADMALAYEDRIRRN-IPPKGHVRSLV-----LTNSQYERMHILLGGPK------------SQEKIGAKQLVLF
6968945		-------MRVLLMFDVPTKSKKEQKLASKFRNNLIKL----------GYFMLQFSVYMRICKGLSSAKSSIENVKKI-LPPYGNVRALI-----ITEKQFDKMELLLGGIV-----------FNEKVNNETNLTLF
consensus/85%          ..hhhhFDhPhto.pcp+.hptFRp.Llp.          Ga.MhQhSlY.+hh.s.s..tthhtplp.. .P.tGplphLh     lT-+QatpM.hl.Gt.p..  .      .pp.h.stpphhhh

COG1343                       *                                     *
23054069               MWVVVCYDVNTETREGRRRLRRVAQACKNY-----------GQRVQKSVFECQVNEMKFE-DLRRKLLREINK-EQD----------------NLRFYRLTEPREN------------HVETHGLTRTIFFDDE
22966982               MMILVTYDVNTVEPGGRRRLRQVAKACQDY-----------GQRVQNSVFEVEVDPARWV-ALKARLEAIIDP-ALD----------------SLRYYDLGANWQR------------RVDHVGAKPAVDLHGP
15675453               MMVLVTYDVNTETPAGRKRLRHVAKLCVDY-----------GQRVQNSVFECSVTPAEFV-DIKHRLTQIIDE-KTD----------------SIRFYLLGKNWQR------------RVETLGRSDSYDPDKG
21673955               MLVLVTYDVNTETPAGRRRLRRIAKTCQNY-----------GQRVQFSVFECNVDPAQWV-KLRSKLLNEMDP-KLD----------------SLRFYFLGSNWQG------------RVEHEGAKEPRDLEGT
15612905               MLVLITYDVQTSSMGGTKRLRKVAKACQNY-----------GQRVQNSVFECIVDSTQLT-SLKLELTSLIDE-EKD----------------SLRIYRLGNNYKT------------KVEHIGAKPSIDLEDP
21244567               MMILVSYDVSTSSPGGEKRLRKVAKACRDR-----------GQRVQFSVFEIEVEPAQWT-ELRQQLCDLIDP-ALD----------------SLRFYHLGAKWET------------RVEHIGAKPSLNLKGP
23102477               MMVLVSYDVSTEG-DGARRLRRVARACLDY-----------GQRVQYSVFEIEVDPAQWV-LLKSRLCELIDP-EVD----------------SLRFYYLGRNWQN------------RVEHVGAKPVLDLNGP
24380123               MMVLVTYDVNTETVAGRKRLRHVAKLCVDY-----------GQRVQHSVFECSVTPAEFV-EIKNELSTIIDQ-ESD----------------SIRFYLLGKNWQN------------RVETMGRDDSYDPDVG
23001018               MLVLISYDVASGS-GGAKRLRRIAKACQDH-----------GQRVQYSVFECLITPAQWS-MLRQRLLDEMDA-DQD----------------SLRFYFLGANWRN------------RVEHVGAKAGYDPEAP
22954806               MLIIVTYDVSTETRAGRKRLRRVAKLCESI-----------GQRVQKSVFECRINLMQYE-ELERRLLSEIDE-QED----------------NLRLYRLTEPAEL------------HVKEYGNFKAIDFEGP
23112780               ILVLITYDVNTQTAAGRKRLRQVAKQCVNY-----------GQRVQNSVFECVLDAAKFR-EVQHKLEQIIDT-ETD----------------SLRFYMLGNNYKN------------KVEHIGAKPSFNVEDT
20094746               RLRLYVYDFKEP--GGEAERRKLRELLESHG----------AFRLQYSTYALLAEPEVHA-RVLRRVVARVDFEEGD----------------SLIVVPMCRRCLRVARW---------VDAEGVRGLRF----
23124023               MYIVVSYDIPED-----KRRTKIHSILKSYG-----------QWMQLSVFECDVTPTQYA-KLRSRLAKLIKP-DTD----------------SVRFYFLCGCCQR------------KIERIGGEQPRDETIF
20809001               MYVILVYDVNVN------RVNKVLKTARRYL-----------TWVQNSVLEGELTEATYR-ALRNELARIIDP-EED----------------SVLFYILGNTKYT------------KRELLGIKKGGEEWIY
23113973               MFVILVYDMGEK------RVAKALKRCRKYL-----------NWVQNSVFEGEISESNLA-KLKMELDRIIVP-EED----------------SVIIYTLRTTRYS------------EREIMGLRKGGQNLII
15668562               MYVIIVYDVNVS------RVNKIKSFLRKHL-----------NWVQNSVFEGEVTKAEFE-RIKDGILRIIDE-DED----------------SVIIYQFPLNFMP------------KREILGLEKNPIDDII
15644540               MYVIMVYDVNEK------RVAKILKIARKYL-----------KWVQNSVLEGELSPGKYE-KLKLEVSRLIDE-KED----------------SVRFYVMDSQKVF------------NLETLGVEKGEDGFIF
20092469               MYVVIVYDVGVE------RVNKVRSFLREYM-----------NWVQNSVFEGELTKAEFL-KIKSRLKELIQE-SSD----------------HIIFYSSRDRKYL------------GIEDLGTPKADTSNII
23021257               MFVIMVYDAGER------RNSKVLKVGRKYL-----------HWVQNSVFEGELTEANYH-KLKEEVRRKVDN-EED----------------SVIFYKFRTMKYT------------EREVIGKNVDPNNFIL
22968595               NRYVICYDIVDD-----KRRLKVAKCLDSYG-----------SRVQFSVFEVLVSKPLMT-RMVRELGALINA-KTD----------------RISIYPQCATCDA------------RRTDLGATVEKPVHEP
23048234               MYVVIVYDVGVD------RVNKVRTFLRQYM-----------NWVQNSVFEGELTKAELL-KVKSTLKELINE-TSD----------------HIIFYSSRDKKYL------------GIENLGTPKADISNII
17227878               KLYLVCYDIPDD-----KRRTKLAKLIEQRC-----------QRVQYSVFECPLEESVLNYQLEKRWLPILKL-SED----------------SLRVYPLDATAKQ------------QTRVYGGEPPYEPPDY
11500010               VYVIVAYDVNVE------RVNRVKKFLRRYL-----------NWVQNSLFEGELSSADLE-EVKMGLREIINE-DED----------------MVVIYRFRSADAF------------KREVMGIEKGLGGEEV
19704511               MYVVVVYDISLD-EKGSRNWRKIFGICKRYL-----------HHIQNSVFEGELSEVDIQ-RLKYEVSKYIRD-DLD----------------SFIIFKSRNERWM------------EKEMLGLQEDKTDNFL
15679094               VYLLIVYDVGVE------RVNRVKSYLRTEL-----------HWVQNSVFEGEVTESQFR-RIETNLERIIDR-ERD----------------SVIIYSFRSERAM------------NRNVLGLEKSPLDVIL
22971920               MFTVISYDIVDD-----QRRTSVMKVLKGYG-----------VRVQYSVFEAILDAREFH-DLSNQLRKIIDP-GQD----------------SIRCYRLDQVAAQ------------RTVIYGIGLTTTDPTH
13540936               MYLIVVYDVDES------RVNKVNKYLKRYL-----------LWRQNSVFEGEISENLID-SMIKGITKIIK--DED----------------SIIIYKFKVKSYI------------DNIIIGNDKGNTSNMI
21226660               MLVWVIYDITEN-----RIRQKVSDCCKSYG----------LYRVQKSVFLGDLNSNDRD-SLALECEEWIDT-EKD----------------SVYVFPMDEQSFK------------QVKLIGQAFDKELVSD
24215881               HWRLVSYDIREP-----KRLRRVAKIMEGFG-----------ERIQYSVFRIYSTDKELE-KLRWKLAKVTEE--ED----------------NIFYLTLCTKCASGAH---------TQEKKSAWPEAPKTLK
14141822               MKLLVVYDVSDD-----SKRNKLANNLKKLG----------LERIQRSAFEGDIDSQRVK-DLVRVVKLIVDT-NTD----------------IVHIIPLGIRDW------------ERRIVIGRE-GLEEWLV
18311771               MYVVVAYDITED-----EVRNKVADALKAYG----------LERIQRSVFVGRINPALLK-DLVERLKRITKG-ANA----------------DITIFKVDRRAID------------TAIRIGPPPPARKNVD
15920198               MLYIVFYDISDD-----GMRNRVADVLKKKG----------LVRVQYSVFIGDLNSARLK-DVVASLRVLYRS-NKEGRF-------------SVMILPVTQAMFN------------QRIMIGDEFKENEDKI
15922976               MWVIVVYDISDD-----EKRNKIARELQRLG----------LSRIQRSAFVGDIDSQRFK-DLVRIMGKLVTG-KDD----------------ILHIIPLGLRDWER-----------RVVINGDSVRREAVSL
11499460               MLHLVVYDISDD-----GSRARLAKLLEKFG----------LQRVQYSAFRGELNPNDRE-VLARQVGKFVRD-DRD----------------CIFIIPLCQRCSSTAI---------VISNTGVELVKEKGVE
23021634               MLTWVIYDIASN-----KTRNNIIKKCKNAG----------LYRVQKSVFLGDIESNKFD-ELKLELDSIIDK-DND----------------SVYMFTMTKAELN------------KAGLLGQAFDKELVTD
22966487               HAYVVAYDIADP-----KRWRQVFKTMKGYG-----------QWVQLSVFQCRLDGGRRI-AMASILESLIDR-ETD----------------HVLMLDLGPAEDVDL----------AVESLGKAFETLERQA
15898244               MLYLIFYDITDD-----NLRNRVAEFLKKKG----------LDRIQYSVFMGDLNSSRLK-DVEAGLKIIGNRKKLQEDERF-----------FILIVPITENQFR------------ERIVIGYSGSEREEKS
18311698               MIWLAVYDIEDD-----GERAKASAILQAWG----------FVRVQRSFYVGRMPRGKAA-DLLKILQRHVKS-G------------------HIALIPITDELLA------------KALELGRPPYAPLKPP
15609953               MFVLVIYDISDN-----RRRASLAKILAGFG-----------YRVQESAFEAMLTKGQLA-KLVARIDRFAID--CD----------------NIRIYKIRGVAA--------------VTFYGRGRLVSAEEF
22954159               NLYLVAYDICNP-----RRLRQVCRYLTGYK-----------VSGQKSVFEIWVTPTELH-TIRTELDKLMDT-QAD----------------RLHILSLDPRM--------------KPRCYGNASTFTVQHF
18977489               MYIVVVYDVGVE------RVNKVKKFLRMHL-----------NWVQNSVFEGEVTLAEFE-RIKEGLKKIIDE-NSD----------------SVIIYKLRSMPPR--------------ETLGIEKNPIEEII


ygbF                         *                                      *
38234756	-------FAVLYLQAAPDHLLGYVTRFLTEADTSIYV---GNVSKNVASNLWIRVTE--AIKD-------------------AHATMIV--SDNSREQGF--SIMTTGDSTLQ------------VLDADGLSVLASRPGR
48763614	-------MVVVVTRNVEARYRGFLGSAMLELAPGVYAQ--PRMNAGVRQRIWEVLAQWYGHLRQ------------------GSIVMTW--ADSLANGGL--GLATLGEPPKD------------IVAHDGILLVRRALPA
77128445	-------MTVMVTRNVSLRMRGFLASSMLELAPGVYSA--PRLSTAVRERIWAVVEDWFTAEQD------------------ASVVMVW--VDPAMPGGQ--NVRTLGLPPVK------------FVELDGIVLTRR-P--
48763786	-------MMVIVVENAPPRLRGRLALWLAEIRAGVYV---GVYSRRVRERIWDEVTQ--MIDK-------------------GSAVITW---SAPTDSGF--AFEAVGENRRE------------PVEIDGLTLVRFHPVK
47104058	-------MCVVVTEAVPPRLRGRLAVWLLEIRAGVYV---GDVSRRIREMIWFQVDK--LAEQ-------------------GNVVMAW---ATNTESGF--DFVTYGENARM------------PVDLEGLRLVKFTSQE
67674828	-------MLVVVTEAVPPRLRGRLAVWLLEIRAGVYV---GDVSKRIREMIWEQIEV--LAEEG------------------GNVAMAW---ASNHESGF--EFQTYGDNRRV------------PIDHDGLRLVRFLPPQ
62181439	-------MVVVVTENVPPRLRGRLAVWLLEVRAGVYV---GDTSKRIREMIWQQITQ--LGGV-------------------GNVVMAW---ATNTESGF--EFQTWGENRRI------------PVDLDGLRLVSFLPVE
16421487	-------MVVVVTENVPPRLRGRLAVWLLEVRAGVYV---GDTSKRIREMIWQQITQ--LGGV-------------------GNVVMAW---ATNTESGF--EFQTWGENRRI------------PVDLDGLRLVSFLPVE
15803271	-------MVVVVTENVPPRLRGRLAIWLLEVRAGVYV---GDTSKRIREMIWQQITQ--LAGC-------------------GNVVMAW---ATNTESGF--EFQTWGENRRI------------PVDLDGXRLVSFLPVD
74313320	-------MVVVVTENVPPRLRGRLAIWLLEVRAGVYV---GDTSKRIREMIWQQITQ--LAGC-------------------GNVVMAW---ATNIESGF--EFQTWGENRRI------------PVDLDGLRLVSFLPVD
75256961	-------MVVVVTENVPPRLRGRLAIWLLEVRAGVYV---GDTSKRIREMIWQQITQ--LAGC-------------------GNVVMAW---ATNTESGF--EFQTWGENRRI------------PVDLDGLRLVSFLPVD
29143193	-------MLVVVTENVPPRLRGRLAVWLLEIRAGVYV---GDVSAKIREMIWQQVSV--LADE-------------------GNVVMAW---ATNTESGF--EFQTFGVNRRI------------PVDLDGLRLVSFLPVE
16130661ygbF_K12-------MLVVVTENVPPRLRGRLAIWLLEVRAGVYV---GDVSAKIREMIWEQIAG--LAEE-------------------GNVVMAW---ATNTETGF--EFQTFGLNRRT------------PVDLDGLRLVSFLPV-
7404494		-------MLVVVTENVPPRLRGRLAIWLLEVRAGVYV---GDVSAKIREMIWEQIAG--LAEE-------------------GNVVMAW---ATNTETGF--EFQTFGLNRRT------------PVDLDGLRLVSFLPV-
68211998	-------MLVIVLENAPARLRGRLAVWLLEVRAGVYV---GDYSVKVREMILENLEK--GLED-------------------GNAVVAW---SCPNEQGY--DFLTFGENRRI------------PKEMDGVKLISFLPDI
71543719	-------MLVIVVENAPARLRGRLAVWLLEIRAGVYV---GDYSRRVREMIWKQVEL--GITE-------------------GNAVMAW---STNSESGF--DFLTFGQNRRV------------PCELEGIKLVSFLPSN
68177963	-------MLVIVVENAPDRLRGRLALWLLEVRAGVYV---GKPPRRVRDMIVDNVHQ--GIES-------------------GNAVIAW---STNTEAGF--DFITLGENRRI------------PKEMDGIKLVSFLPEV
77544656	-------MLVIVVENAPPRLRGRLALWLLEVRAGVYV---GKVSRRIRDMIWDNVEK--GIDD-------------------GNAVMVW---STNTESGF--DFVTLGANRRI------------PKEMEGIKLVSFLPEI
39983376	-------MLVIVVENAPPRLRGRLALWLLEVRAGVYV---GKVSRRVREMIWNTTVQ--GIDD-------------------GNAVMAW---STNTESGF--DFLTLGANRRV------------PVEMDGIKLVSFLPEN
71838039	-------MLVIVVENVPPRLRGRLGLWLVEVRAGVYV---GKVSRRVREMIRDNLEQ--GVDE-------------------GSAVMAW---SSNTESGF--DFLTMGANRRI------------PVEMDGIKLVSFLPED
66798903	-------MLVMTLEAVPESLRGELSRWLIEVQPGVYV---GNASALVRDLLWEKAVS--HTRR-------------------GRCTQVY---RANNEQGF--IIRTHGDPTRR------------VVSLDGYQLVAVRNAR
55978377	--------MVMILEKVPRSLRGDLTRFLVEVDTGVFV---GRVSATVRELLWERAVE--KAEG-------------------GRVALAY---RTNNEQGF--ALRLHGYPDRF------------LRDFDGIVLVSVRNAE
68176026	-------MTVIVLIATADGLRGHLTRWMIEISAGVFV---GNPSARVRDRLWTLLSQ--RVGD-------------------GQAIMIE---PATNEQGW--AARTAGRNRTQ------------PVDYDGLILFAR--SR
62513780	-------MIVITLSKVPPSLRGVLTKWCQEVQTGVYV---GRFSARIRDSLWERIQR--DIGS-------------------GEATIVF---NAKNELGY--QFRTTRTDREV-------------VDYDGLPLLLRKNTN
21674789 CT1978	-------MLVVVANDLPPAVRGRMKLWFIEPRANVFV---SGVRDSLARKVVDYLHQ--HCPP-------------------KSGLMIF--NSSNTCPGY--EIFGLGDTRKE------------ITEISGLPLVIEKSAA
67939500	-------MVIVVANDIPPAVRGRMKLWFVEPRANVFV---SGIKDSVAKKVIDYLHK--HCPS-------------------ESGLMVF--KSCNEAPGY--EIFGHGDTRKQ------------LIELSGMQLVIEKHSE
68552214	-------MVIVVANDIPPAVRGRMKLWFVEPRANVFV---SGIKDSVAKKVIDYLHK--HCPS-------------------ESGLMVF--KSCNEAPGY--EIFGHGDTRKQ------------LIELSGMQLVIEKYSE
consensus/85%          .hlhhh.th..thhG.ht.hhhEhpsuVaV.  uthstpltchlhp.l.t..hh.t.                  upshhsa  .ssspptGa  th.shGtsp+.            .h-h-Gh.Llthh...

VapD                         *                                      *
60494821	-------WVLVLFDLPTETKKE--------KKAYADF---RKNLQKDGFTMFQFSIYVRHCGSSENAAVH-IKRVKSFLPEFGHVGIMCI-----------------------------------TDKQFGDIELFY---
34483505	-------RLMVMFDLPTGTKKE--------RKAYTLF---RKFLIKEGFEMMQFSVYVRICRGADMALAYE-DRIRRNIPPKGHVRSLVL-----------------------------------TNSQYERMHILL---
7227006		-------RYLITFDMDTNCLKDNY-HGNNYTNAYSDI---KTILARHGFENIQGSVYLGREGISEAHGTIAIQELTARFDWFYSCISNIK-----------------------------------FYRLESDLNAQF---
10956762	-------RCLIVFDLDTKLLEQHY-HNSSWRNGYADI---QRVLYRHRFNNIQGTVYLSERGVRQAHGTLALQEVAIRFQWFDKCVSNVQ-----------------------------------FYDLSDDFNAQF---
42630836	-------RTLIVFDMDTHCLERNY-HNPSWRNAYADI---QRILKKHGFMNIQGTVYLSDVGIKQAHGTLALQEVAARFEWFYHCASNIQ-----------------------------------FYELKDDFNAQF---
42630004	-------RTLIVFDMDTHCLERYY-HNPSWRNAYADI---QRILKKHGFMNIQGTVYLSDVGIKQAHGTLALQEVAARFEWFAACASNIQ-----------------------------------FYELKDDFNAQF---
68057249	-------MYAIAFDLVVKDTQDYH--PKGVQEAYTDI---GAVLAKFGFVRTQGSLYTNMN--EDMANLFQAMNALKQLAWISQSVRDIR---------------------------------AFRIEQWSDFTDFI---
16272398	-------MYAIAF-LVVKDTQDYH--PKGVQQAYTDI---GAVLAKFGFVRTQGSLYINMN--EDMANLFQAMNALKQLAWISQSVRDIR---------------------------------AFRIEQWSDFTDFI---
9507318		-------MYAISFDLVVADTAQNH--PKGISQAYADI---GYTLRKFGFTRIQGSLYTCQN--EDMANLFSAINELKALPWFPSSVRDIR---------------------------------AFRIEQWSDFTSLV---
4927408		-------MYAITFDMVISDLEKYY--GKPYNNAYYEI---SNILQEFGFFRTQGSVYLNNN--SDMANLMEAIQTLSEVEWFANSVRDIR---------------------------------GFRVEDWSNFTKLV---
14030500	-------MYAIAFDLVISDLKKHY--GEPYHNAYSEI---KKILLQHKFYWIQGSTYATD---GDLSILFSAIENLKSIDWFCKSVRDIR---------------------------------AFKIEDYSDFTSKF---
47059351	-------MYAIAFDMNISDLKENY--GDPYHNAYSEI---KKILESNNFYWIQGSTYATE---GDLRTLFKTIETLKNIKWFCLSVRDIR---------------------------------AFKIEDYSDFTEEF---
56673400	-------MYALAFDLKIEILKKEY--GEPYNKAYDDL---RQELELLGFEWTQGSVYVNYSKENTLAQVYKAINKLSQIEWFKKSVRDIR---------------------------------AFKVEDFSDFTEIV---
2072452		-------MYALAFDLKIEILKKEY--KEPYNKAYDDL---RQELELLGFENTQGSVYVNYSKENTLAQVYKAINKLSQIEWFKKSVRDIR---------------------------------AFKVEDFSDFTEIV---
477561		-------MYAIAFDLEIAELKKHY--GEPYNGAYLEI---GKELKAIGFEWTQGSVYLSND--NNLATVYRAISTLSKIDWFKSSVRDIR---------------------------------AFKVEDWSDFTAIV---
46156697	-------MYAIAFDLDTSMLKELY-STESWQNAYGDI---KKTLESLGFDHQQGSVYFGNEDMTAVKCVLATQTLSKTYSWFKPSVSDIR---------------------------------MLRIEELNDLSPAL---
6136168		-------MYAILFELDTNCLNDNY-EGNTYHNSYKLV---NDFMIENGFTWKQGSVYFGGANIDAVTCVLVVQKLSKKYPWFSTCVKDVR---------------------------------MLRIEENNDLLPAI---
57504995	-------MYAVTFDIDTNCLSDN---NINHSKAYSDI---RKFMEANGFKWQQGSVYFGNETINAVTCVTTIQALAKTLPCFSICVKDVR---------------------------------MLKIEENNDLMPAV---
2314106		-------MYAVTFDLDTNCLNEN---AVNLSKVYSDI---RKFMEQHGFKWQQGSVYFGDETINAVTCVATVQILAKQIPSFAVCVKDVR---------------------------------MLKIEENNDLMPAI---
57506005	-------LKSIAFDLDTKALKEIY-TKSDWHNAYNDI---NSYLNEKGFKHTQGSVYDSTTEFSDEELGDLIEKMCEKLIWLPQCVKSIR---------------------------------GYDQPVMIDYTLQL---
51209540	-------RKAINFDLSTKSLEKYF---KDTREPYSLI---KKFMLENGFEHRQYSGYTSKEPINERRVIRIVNKLTKKFTWLGECVKEFDITEIGEQYSLKE---------------------TIQDLCAKDFHQKL---
57504998	-------RKAINFDLSTKSLEKYF---KDTREPYSLI---KKFMLENGFEHRQYSGYTSKEPIDERRVTRIVAKLAKKFTWFGECVKEFDITEIGEQYSLKDTIQNL-----------CIKEINKQAGYNKDFHGKF---
51209459	-------RKVINFDLSTKSLEKYF---KDTREPYSLI---KKFMLENGFEHRQYSGYTSKEPIDERRVARIVTKLAKKFTWFGECVKEFDITEIGEQYSLKDTIQNL-----------CIKEINKQAGYNKDFHGKF---
57505997	-------RKAINFDLSTEELKKHF---GDTREPYSQI---KNFMLENGFEHRQYSGYASIEVMSDRQIAKIARKLNDKFAWISSCIQEFDVTDIGEQYSLSHIFKDN-----QTLSQTKNLQKDSKQEQIKTMQEAV---
6136169		-------MYAIAFDLEISELKKHY--GDPYNNAYFEV---KSELEKIGFEWTQGSVYLSKDPRNNLATVYKAINLLSNIDWFKHSVRDIR---------------------------------AFKVEDWSDFTEIV---
consensus/85%          hhhlsFDh.hp.hpc.. ...shppsYt.l   tp.h.t.GF..hQhShYhs....ptht.hh.h.phhtph.hh..sspphp                                 ..hhc..pDhp..h   
