# Supplementary material for: A putative RNA-interference-based immune system in prokaryotes: computational analysis of the predicted enzymatic machinery, functional analogies with eukaryotic RNAi, and hypothetical mechanisms of action
Source: Biol Direct. 2006 Mar 16;1:7. doi: 10.1186/1745-6150-1-7 (PMC1462988; doi:10.1186/1745-6150-1-7)
Supplement: Additional file 3 — multiple protein sequence alignment for COG1857. [file 1745-6150-1-7-S3.txt]

                            Motif 1 (shN)                                         Motif II (R)                                                                                                                                                                                           Motif III ([FPHG]G)

COG1857                                *                                               *                                                                                                                                                                                                    *
20092467	-----MTRTVNGFMLIDAPHSALNNAGNDS-SERTENIVRVK----VIRKGRK----VYPYVSGQALRYWWRTTLEEKFDWKVSPIEREK----------------------------------------------------------------------------------------------------------------------------------------------------------------KIAFTNANPVEYDDDDVFGYMRALKKA----------------------DGGTVTRLSVLKNSPLVSVTGQVPTEDFGVMARHE-------------------------GDPVPYEHEFYSTVLKGIFSLDLGNIGVFYKSEKTGYKNMYP----------------------------------ELEAIAEKNGAAQVESKWVMPAE----VRTKRAKDVLKALPY----LAGGAKQTSHLTDVSPKLLILVGID
18977494	------MKFAAGFVLIDAPHSALNMLGIDE-NLPDRNVTRVK----TLRRGGN----RYVYVSPQAWRYWWRTTLKEYFKWELSPLFREE----------------------------------------------------------------------------------------------------------------------------------------------------------------KQVFTAANPIKYPDDDVFGYMRAYKKN---------------------NVNVTVTRVSPLKNTPLISVLPDRSSLTIDEGYASRHE-----------------------GDPVPYSQEFYSTVLKGAFSLDLDLVGRFTTKNKAGYKNLLTRSDIPKKG----------------KAGEIVKEIEELEKLAREIGVEIKEEEWIMPKE----VRKKRAVETIKALRY----LTGGAKQTQYHTDVTPKFFLGIIVN
57158721	------MRFATGLVLIDAPHSALNMLGIDE-SLADRNVTRVK----TFKRGGK----RYPYVSSQAWRYWWRSTLKEHFNWELSPLYREQ----------------------------------------------------------------------------------------------------------------------------------------------------------------KQVFTAANPLKYPDDDVFGYMRAFKKG---------------------GVNVTVTRVSPLKNTPLISVLPDRNSLTVDEGYASRHE-----------------------GDPVPYSQEFYSTVFKGAFSLDLDAVGRFTIISKAGFKNLLTREDLPKNR--------------NKNNEEIFQEVEEMEKLAKELGVQMNEKEWVMPSE----IRKKRASEAIKALRL----LSGGAKQTQYHTDITPKFVLLLNVE
14591068	------MKFAAGFVLIDAPHSALNMLGIDE-SLPDRNVTRVK----TLRRGGN----RYVYISPQAWRYWWRITLKEYFNWELSPLFREE----------------------------------------------------------------------------------------------------------------------------------------------------------------KQVFTAANPIKYPDDDVFGYMRAYKKN---------------------KVNVTVTRISPLKNTPLVSVLPDRSSLTIDEGYASRHE-----------------------GDPVPYSQEFYSTVLKGAFSLDLDLVGRFTTKNKAGYKNLLTRDDIPKKG----------------KGEDIVKEIKELEELARNVGVEIKDGEWIMPKE----IRKKRSIETIKALRY----LTGGAKQTQYHTDVTPKLFLGIIVN
53795738	------MAFVTGLFLIDAPASALNNLGSIP-GEREENTVGVK----VITTKAG----NFPYVSAQAFRYWLRTTLERRVPEWRSSPIFREE---------------------------------------------------------------------------------------------------------------------------------------------------------------KIAYTDANPIRYWDDDLFGYMRAPGKG----ETAKKSREQMSLLEESTPVTDTVTRASPFRVSTLVSIAPVNPTSDFGVMSRHE-------------------------GNPVPHEHQFYRTTLKGLFSLDLWACGTFSYRNRTGFRNLDD------------------------ERVRLVKDVAGVEHL-------ESEKSYRLPKQ----ERLARVKALFAGMAQ----LEGGAKQALHYTDVSPALVIFAVTT
14590107	---MEVRRMKAIEVVTLTKVEGANLNS-NG--TEGVISVLKK----VRDPVDGR---EYVRVSGQSVKYHLRQILKELGWELSQIYPRSEGGQ-------------------------------------------------------------------------------------------------------------------------------------------------------------KVIVSAGEPYKYIDDDLFGYMIAKKIE---------------------GKNATLRRTSVVRTNGMISIFPYQ------------------------EDRDFGVRYDPTGDQHNIYETEITTNVMRGNYFIELDRLGVF---------------------------------VEGLEVPKLNPGEYSLEVISVKDVTGREVTLYVLPRE----EREKRLKALLTAIME----YHGGAKLSNFFTKVYPEVMMLVKLK
20809006	-MNNQQSKALALGYLIKVSTGNINASHTEG------NVVIAKK---VTLPDGS----SVPYFSGQAKRRMLRDRLEDLGFALSEVAAKVSG---------------------------------------------------------------------------------------------------------------------------------------------------------------QEVTPPVQPWRYIDEDLFGYMDPS---------------------------GSRRRTSPVRVSAGIGMFPFQGDRDLGTRSFERFG-------------------QAVSAGGNMFETELYANLFKGNMLVELDRVGVFSDLELGD------------------------------KPKDIPAHLEKIEK--------NGRVFYVLPLE----ERKKRLKALLEALGL----LWGGGRTARMLSDLSPRFVAYSRLT
24215891	-----MSLHIFGTILTPHGVAANNRGENEG------NLSTLQK---LLWNG-----EVHSTVSGEAIRYALRETWMEDHENLLNRKIKSEG---------------------------------------------------------------------------------------------------------YD----------------------------------------------------WQDETFKKPDRYLDDTILGFMDPKK--------------------------ETNKRRASLEITRAVSTRPWIGDVSFNVASVGAQR---------------------TNKNPIPYATEIHATRYQYSFALSGDDV-------------------------------------------------------------KSEWKGLALDG----LASLRRVA----------------GNHSRFLYDFSPESIVLRVTH
45656824	-----MSLHIFGTILTPHGVAANNRGENEG------NLSTLQK---LLWNG-----EVHSTVSGEAIRYALRETWMEDHENLLNRKIKSEG---------------------------------------------------------------------------------------------------------FD----------------------------------------------------WQDETFKKPDRYLDDTILGFMDPKK--------------------------ETNKRRASLEITRAVSTRPWIGDVSFNVASVGAQR---------------------TNKNPIPYATEIHATRYQYSFALSGDDV-------------------------------------------------------------KSEWKGLALDG----LASLRRVA----------------GNHSRFLYDFSPESIVLRVTH
28210837	---MEKMKDKKALTLTVVANMTSNYSEGLG------NIASVQK---VFKNR-----KVYTIRSRESLKNAIMVQSGMYDDLQTEVDGATQ----------------------------------------------------------------------------------------------------------------------------------------------------------------KLANKELNASNCRALE-GGYMSTK--------------------------GTTNIRKSSFYLTDAISCESFVNETRFHNNLYLANNAAQAKNI--------NLQEKSSEAGLMPYQYEYDKSLKIYSITIDLEMIGKDENF-------------------------------------------------------QQEEDYKEADNK----EKADRVNSILNAIENLSLTV------KGNLDNAEPVFVVGGLSN
19714796	------MKKNALTITVVANMTS-NYSEGLG------NISSVQK---IYRDRN-----VYAIRSRESLKNAIMVQSGMYEDLETEANGATQ----------------------------------------------------------------------------------------------------------------------------------------------------------------KKVDENLNATNCRALE-GGYMNTKE--------------------------NTYVRNSSFYLTDAISTESFINETRFHNNLYLATNYANTHTDKN--GKTLNVQKDAGEVGLMPYQYEYEKSLKVYSLTIDLEKIGK-----------------------------------------------------------DPNFPNKEANNN----EKFERVKSLLEAVENLSLVV------KGNLDNAEPVFAIGGLSL
47094746	------MKNKGLAMTIIFQAESANYGESLG------NISSLKKI---SRNNGD----QYTYISRQAIRYNLMDQIGEKEAPVKAEGGGDKK----------------------------------------------------------------------------------------------------------V----------------------------------------------------IQFLSEATITDFPELDFFGYLKTEK------------------------GSGGQKRSAKVRLSNAISLETFKGDLDFLTNKGQADK---------------------LNENMNIAQAEIHKSYYRYTITIDLDQIGI--------------------------------------------------------------DGEIALDNK----EKARRVKKLMDTVAFLYRDI------RGRREDLKPLFVIGGVYD
2983045		------MAKALTLTIITSKASSLNYGETIG------NVSVLKKV--SLGDGS-----QITYVSDKALKYEIRRKGKEEKGWKLLDKLIKEYIQ-------------------------------------------------------------------------------NEGRIVIKERESEEKKKKKKKIRVYD----------------------------------------------------VDSLGIDLVKNFEEFDLFGGLFTKIIVNGKEVKKLKKDKISEEDIYYPEEYDSVKRTSPVKVTYAFSISKFQGDLDFMNNIDAYNRYIKH---------------VGEAEEQRIVQTEQHTSHYYYTLTVDLDRVGVWE---------------------------------------------------------KEEGVEEVLSNE----EKAKRVKDLLDIILTLSRQI------KGRWENLSPVFVIGGVFS
41614815	-----MMKTVQISILARV-YGNVNADETIG------NRVTIKK---FYSSEG----EVLPFVSARAIKYSIRQALKERGFEIDPFVAEK-----------------------------------------------------------------------------------------------------------------------------------------------------------------KEMRDSGNPIKYVDNDLFGFMAPYKGK-------------------KKGEGGSVNRQAPIAISYFKALKNTPINVEFGARFPRENTIKIDKEKTE-----ESNQESDQTLNPIPFEVEVADFIGRLNVLI-YENVGKFTEEELTNVQ----------------------------------------DKNILQNILQKEGKLYVLPEE----ERKKRLKAFLEILLIPSYVL---PRRTNSLNIPEYKVALIVLNK
45510649	------MFHLFGNILTSYGTAANNRGENEG------NTTTLQK---LIWKG-----EVHSTVSSEAIRWALRYYWQNAGYPVNRRWDENAQ------------------------------------------------------------------------------------------------------PVPDH----------------------------------------------------ILQDPNFDDIRFIDDDVLGFMQAEAAK--------VEAAVESEVEIQNSTQDEDKKLSQGKEKETAKRKRKEKPKGKITTRRGVLEVTRAVSTIPYAGDLTFNAMSGKKGRTSLYSTEVHATRYQYGFALTPNSL-----------------------------------------------------------------------------KDKSRINAVLDSLISIGEV--AG-NHARFLYDFSPDSIILRWTH
1072861		-----MSLHVFAAFVTPLGTAANNRGLTEG------NITSLQKL---VWNG-----QVHTTVSAESIRFALRRRLNEQEPCNRTYDDASRA---------------------------------------------------------------------------------------------------NAWKDAAF----------------------------------------------------SAWSGKSKEKTYIDDDLLGFMSAEGAK------------------QEKEKGTAKVRRAVLEVSRAVSLTPWSGDVTFNAASPGATPSA-----------------QKKGSNPVPYGTEMHATRYQYGVALTPEALRVP-----------------------------------------------------------------------------ARAVTALNQLCALGPV--AG-NHGRFLFDFSPESVVFRLTQ
15920202	---MVKMKWVSFSARYLVNVEDLNNVESAG------NYVRHRRAPIIVKEGNTYTVTYVPAVSGEMIAHGYQMNLVEIAIERNLPV--EELAK-----------------------------------------------------------------------------------QGILIKRGAGDSVHKTGCGDKN----------------------------------------------------GSDYELCVIEEDIVEDVAGFLNPDK---------------------------LVKRTSNIAFSYMIPALDAVKASAVTSQFHVRYATKEMIDK----------YEKENKNIQSLYNVETASASYVLTGYLNLSNIGVTQNYPVKEVK-----------------------------------------------------------------DKKDREIASLDALMLTLTQFLFGAKRTRFNPLVEIEALVLSVSE
18311780	------MVYVRVTARVEVQVSALSGLGAIG------NYNQVATARILHNGALY----EVPVITGNALKHWHAVYAVEAYQALGGNMLNELCKR------------------------------------------------------------------------------------GIGLRGFTVDSTLKNP---------------------------------------------------------KPVTDECEALKDFCNDLHGFLSPQEE-------------------------KPVKRDSLVKISFAVPVLEEGNLKAVAKFAVQHNRVVPPTVN----------VKQKEGEGMMLFKQEYGTGLYAFALRMDLAHIGNPLF----------------------------------------------------------DECNAEFQSD----ERKRRAKASVLALLPLLTG--AGSKQARALPIVAVREVLVAVSE
14601276	------MAYVRVAGRVRVNVAVLTGHGTAG------NYSMHARARVYCCGDSSK-VYEVPVLTGNSLKHWHAYYAAQVYQALGGSMLNELCKR----------------------------------------------------------------------------------------GIGLRGYNVDTNLEGER----------------------------------------------------RLATRESEAIKDFCNDLHGFLIAERG-------------------------RQLKRDSLARFSFAIPVLNNEVLENIEKFSVTHNRVDPLQRRRA---GEESNSQETGATEMMVFKQEYSSGLYGISASFDLEYLCRPLY--------------------------------------------------------ESEEGGSACDEE----ERMRRARASLLALAYLLGG--AASKQARALPIAMVEELVVAVCN
11497688	---MSGIYEIAILGRATWQLHSLNNEGTVG------NVTEPRSVRIIDPNTKK--AVTTDGISGEMLKHIHTEIMWTLDDKNNLCDACKVLN-----------------------------------------------------------------------------------------PEKFNFAIKSKKATPKD----------------------------------------------------VEDALKQALNTCDICDVQGFLLERPT---------------------------ASRKSTVEFGWALGIPEVYRDIHTHARHALGEKGKREKTEE-------SEEEVGGVSTQMVYHRPTRSGVYAIISVFQPWRIGLN----------------------------------------------------------EAKQDKYTYDAN--DNARERRYQLALKAYPLLFARP-EGAMTTTRLPHVEDFSGVIVYST
11499455	-MVVVSDVFVSVRGRVMLNVEAMNMTESVG------NYVKHRRVPVVLPDAKYT-TYFVPAISGESIAHGFQEVLAEVGKKNGLKVCKLCEKG-----------------------------------------------------------------------------------IFLKSTNENVFKESFSSDPPKD----------------------------------------------------DFEFEKTVIENCIVEDVGGFLYAPRA------------------------GGNVKRTSNFYTGYMIPVRESIEGAVIEPQLHSRYALGTPFVE--------------GGQGQMIYYVELSSAVYTFSFDLDTRYIGRTTFSY-------------------------------------------------------EKAGTEV-------GKRSERINAALEALKKFLIEFAFGAKKTRFLPVMEWDSLVVAVSD
15898239	-QLEVNNMWISFSVRYLVNVEDLNNVESAG------NYVRHRRAPLVFKDKDSYTVTYVPAVSGEMIAHGYQMNLVELALQRNLPVDSLAKQG------------------------------------------------------------------------------------ILIKRGSDDKVHEGTKCTDEK----------------------------------------------------GSDYELCVINEDIVEDVAGFMNPNK---------------------------LVKRTSNVAFSYMVPAIDAVKASTISSQFHVRYANKELMDK------------YKNENIQSLYNIETASASYVLTGYLNVNSVG-------------------------------------------------------------KTQNYPVKEVD----KKKDREKAALDALMLTLTQFLFGAKLTRFKPIVEIEALFVSASE
33359495	------MMYVRISGRIRLNAHSLNAQGGGGT-----NYIEITKTKVTVRTENGWTVVEVPAITGNMLKHWHFVGFVDYFKTTPYGVNLTERAL-----------------------------------------------------------------------------------RYNGTRFGQGETTATKANGATV----------------------------------------------------QLNDEATIIKELADADVHGFLAPKTG---------------------------RRRVSLVKASFILPTEDFIKEVEGERLITAIKHNRVDVDEKG------AIGSSKEGTAQMLFSREYATGLYGFSIVLDLGLVGIPQGLPVKFEEN-------------------------------------------------QPRPNIVIDPN----ERKARIESALKALIPMLSGY-IGANLARSFPVFKVEELVAIASE
18892645	-------MYVRISGRIRLNAHSLNAQGGGGT-----NYIEITKTKVTVRTENGWTVVEVPAITGNMLKHWHFVGFVDYFKTTPYGVNLTERAL-----------------------------------------------------------------------------------RYNGTRFGQGETTATKANGATV----------------------------------------------------QLNDEATIIKELADADVHGFLAPKTG---------------------------RRRVSLVKASFILPTEDFIKEVEGERLITAIKHNRVDVDEKG------AIGSSKEGTAQMLFSREYATGLYGFSIVLDLGLVGIPQGLPVKFEEN-------------------------------------------------QPRPNIVIDPN----ERKARIESALKALIPMLSGY-IGANLARSFPVFKVEELVAIASE
15668557	-------MFLRISGRVRLNSHSLNAQGGGGT-----NYVEITKAKVSIKNDDRWEILEVPAISGNMVKHWHFVSFVDFFRETDYKDNLTERAL------------------------------------------------------------------------------------RYNGARFGQETKAKKADGSEV----------------------------------------------------ELKDESEIIKNFADADVHGFLAPKTG---------------------------VRRVSLVKTSFILPTEDFIKEVDERLVYAVKHNRVDIDEKG-------AIKSGEEQTAQMLFNREYATGLYGFEIILDLGFVGV----------------------------------------------------------PQSSPSNPVIEDD----ERKARIVSALKALIPMLSGY-IGANLARSFPVFKLEEMIAVVSE
14590774	------MMFLSVGIRFEANVEALNMVETAG------NYTKHRRVPYLIEENGKLKTVYVPAISGESLAHAYQEHLVNEALSAGLPVCDDCRRG------------------------------------------------------------------------------------EFYKSMNKIHLEKKVSPIPDD----------------------------------------------------PKEIEEAIVKACVVEDVGGFLYAEKPP--------------------------VRRSSAFQVSYALPVKSVALFATSEPQLHARHAQIDASSK------------KGNVSEQMIYYVETGTALYGFIFNLDLDAVGISAIT-----------------------------------------------------------SKPILDDN----EIKKRREVSLKALFRMLSSSQFGAKLSRFFPVGGITELIVTVTE
5458448		------MMFLSVGVRFEANVEALNMVETAG------NYTKHRRVPYLVEEDGKLKTIYVPAISGESLAHAYQEHLVKEALRMNLPVCEDCHRG------------------------------------------------------------------------------------EFYKSMNKVHLQKKISPIPND----------------------------------------------------PRKIEEAIIRKCVVEDVGGFLYAEKPP--------------------------VRRSSTFQVSYALPIKSMALFATAEPQLHARHAQLDTSSK------------KGNVSEQMIYYVETGTALYGFVFNLDLDGIGV-----------------------------------------------------------SAITSEPVLGEE----EIKKRREAALMALFRMLSSAQFGAKLSRFFPVGGITELVVSVTE
15898792	--------MIGGSGRFLVNLESLNGVESIG------NLTKHRTAPVVLKTSTGYLVRYVPVISGEALAHAYQASLVDIAKKEGLPVGNLSSQY---------------------------------------------------------------------------------EFIKFSTDEALKIEGIKEPKDYND----------------------------------------------------ARRFEVEVMLKDVIADVGGFMYAGSAP--------------------------VRRTSRIKLGYMIPALRGDEIPAQLEAQFHVRFSN-----------------KPVKGSQAIFNVEVSSALYTFSFELDEDLIAV-----------------------------------------------------------PSTVGEKVKGEEELERQKARRVDSAIKALYSLLAGN-FGGKRSRFLPSMKLMSLVVVKTD
15922981	--------MISGSFRFLINTESLNGVESVG------NLTRHRTAPVVLKTSTGYLVRYVPAISGESLAHAYQTALVDLAKKYNLPVGVYSSKY---------------------------------------------------------------------------------DFIKFSTEEVLKEEGVNPPKDSSD----------------------------------------------------MRRFEVEVMLKDIVADIGGFMYAGNVP--------------------------VRRTSRIKFGYMIPALMGDEIPAQLESQFHVRY---------------------SEKDQMIYNVEVSSALYVMSFSLDEDLIAV-----------------------------------------------------------PSTEGPKVNGEDTLTKQRDSRVKTAIEALYYVLTGN-FGGKRSRFLPSMKLMSGIVTVTD
15898280	--------MISGSVRFLVNLESLNGVESIG------NLTKHRTAPVVLKTSTGYLVRYVPVISGEALAHAYQASLVDIAKKEGLPVGSLSSQY---------------------------------------------------------------------------------EFIKFSTDEALKIEGIKEPKDYND----------------------------------------------------ARRFEVEVMLKDVIADVGGFMYAGGAP--------------------------VRRTSRIKLGYMIPALRGDEIPAQLEAQFHVRFSN-----------------KPVSGSQAIFNVEVSSALYTFSFELDEDLIAV-----------------------------------------------------------PSTFGEKVKGEEELERQKAKRVKSAIKALYSLLSGN-FGGKRSRFLPSMKLMSLVVTKTD
consensus/85%    ......hhh.h.hhh.h.hts.N..tt.s......Nhsthp.....h.tt.......hshhSsp.htahh...h.p.........................................................................................................................                                                    ....t.....p...t-lhGah.s.t.............................pR.u.ht.s.hlsh.......t.....h...........................tt...athEh.tshh.h.h.ls.t.lu....................................................................h........p.pRh...l.sl.............sp.h..ht...hhhhh.p

COG3649                                *                                               *                                                                                                                                                                                                    *   
24380128	-----LEQKIDFMVTVEVREANANGDPLSV------NMPRTDAK-------------DYGLMSDVSIKRKIRNRMQD-----------------------------------------------------MGQPIFVQARDRVDDCIYSLKQRLENKEFFDTV------------------------------------------------------------------------------KEGSKKKKSVENFVKQINAEWLDVRSFGQVFAFDGYS------AANVR-GPVSISWAKSLEKVVTQSMQITKSTNS-----------ELNSKTELESSTMGTK----------HFVDYGVYVIKGSIN-PNFAEKTGFSDADAEIIKEVLVSLFENDASSARPE--GSMRVREVFWFTH--------SNKLGNVSSARVFDLLEFDKEKQDK----------------------DSYEDYAIHLN
24213386	-----IQNRYEFVYLFDVKDGNPNGDPDAG------NQPRVDPET------------GNGLITDVSLKRKIRNYVTIVKSAT------------------------------------------------PPNDIYIKEKAVLIETHEKAYVAVGA----------------------------------------------------------------------------KLETSKKEEKEKRTGGDQVGKAREWMCKNFYDVRTFGAVMALK-VN------AGVVK-GPIQFTFARSIDPVINLEHSITRMAVATKKEA-----EVQDGD----NRTMGRK----------HTISYGLYRAHGFIS-AHFANDTGFSEEDLELFWSSLQNMFDHDRSAAR----GEMNCRGLYVFKHVGDEKNTNQAKLGVAPAHKLFNLISVSKKDN--------------------STPARDFSDYSVKIQ
23102480	-----IANRYEFVYLFEVTNGNPNGDPDAG------NLPRLDPET------------NQGLVTDVCLKRKIRNYVALEKSDAEGKPE-------------------------------------------QSYVIYMQEKAVLNQQHEQAWKACEIP-----------------------------------------------------------------------------PDAKNGYKKLPADTAKAKSLTDWMCSNFFDVRAFGAVMTTG-VN------CGQVR-GPIQLAFATSIDPIIPLEVSITRMAVTTEKEA-----EEQSGD----NRTMGRK----------HIIPYGLYRAHGFIS-AKLAERTGFSEDDLALLWRALENMFEHDRSAAR----GEMAARKLIVFKH--------EHPMGNAPAHKLFDLVKVARTEGEA------------------DTPARSFADYQISID
23054062	-----IQNRYDFVLFFDVKDGNPNGDPDAG------NLPRIDPET------------GHGLVTDVCLKRKVRNYVQLDKELS------------------------------------------------QGYDIFVKEKAILNNLIDEAHEQENV--------------------------------------------------------------------------------------KAKEKGEKTEAARQFMCGKYFDVRTFGAVMSTG-KN------AGQVR-GPVQLTFARSVDQIVPLEHSITRMAVATPAEA-----EKQDGD----NRTMGRK----------FTVPYALYRCHGFIS-APLAAQTGFSEEDLELFWQSLVNMFEHDRSAAR----GQMSARKLIVFKH--------DSKMGNAPAHHLFDLVSAEASE----------------------TPVRSFDQYDICVP
22966985	-----LTQRHDFVVLFDVTNGNPNGDPDAG------NTPRLDPET------------NHGLVSDVCLKRKIRNYVELAKGED------------------------------------------------SGFHIYVQEGAILNDQHRKAYVALRPDKEKAAKEA-------------------------------------------------------------------KL--NPQ-------NDDEAKALRAFMCANFFDVRTFGAVMSTG-IN------CGQVR-GPVQFSFARSIEPIVPLEISITRMAATNEKEKTAQR-EGQEGDERTENRTMGRK----------HIIPYGLYRAHGFIS-AKLAERTGFDEGDLDLLLEAVEQMFEHDRSAAR----GEMAVRKLIVFRH--------ANALGNAPAHSLFDRVTVGRVIDGEVRAVDDPAID-------NRPPARSFGDYRVTIG
21673958	-----VDKRYDFVVLFDVQDGNPNGDPDAG------NLPRIDAET------------GMGLVTDVCLKRKVRNYVQLL-----------------------------------------------------GQDIFIKEKAILNNKIDEAYKALNIDLNAAPADS-------------------------------------------------------------------K--DGSKRNKPGVAQGGEVDKGRVQMCTKYYDIRAFGAVMSTG-AN------AGQVR-GPIQMTFARSVEPVVALEHSITRMAVATEAEA-----EKQSGD----NRTMGRK----------YTVPYGLYRAHGFVS-ANLASQTGFSAEDLDLFWDALLNMFEHDRSAAR----GLMSTRGLYVFEH--------SSALGNAPASQLFERITVKRKEDSE-------------------GPARSFKDYEVLVD
21244564	-----IAHRYEFVYLFDVANGNPNGDPDAG------NLPRLDPET------------NRGLVTDVALKRKIRNYVALEKDNA------------------------------------------------PGYTIYMQEKSVLNNQHKQAYTALGIEHEAKKL--------------------------------------------------------------------------PK-------EGDKARQLTAWMCENFFDVRTFGAVMTTE-VN------TGQVR-GPVQLAFATSVEPVLPLEVSITRVAVTNEKDL-----EKE--------RTMGRK----------HILPYGLYRAHGFVS-AKLAERTGFSEEDLQLLWRALTNLFEHDRSAAR----GEMAARKLIVFEH--------EHPMGNAPAHVLFDKVKVERIDQAD------------------QGPARSFSDYRVVID
15612902	-----LDHKIDFAVILSVTKANPNGDPLNG------NRPRQNYD-------------GHGEISDVAIKRKIRNRLLD-----------------------------------------------------MEEPIFVQSDDRKAD----SFKSLRDRADS----------------------------------------------------------------------------NPELAKMLKAKNASVDEFAKIACQEWMDVRSFGQVFAFKGSN-----LSVGVR-GPVSIHTATSIDPIDIVSTQITKSVNSVTGD-------------KRSSDTMGMK----------HRVDFGVYVFKGSIN-TQLAEKTGFTNEDAEKIKRALITLFENDSSSARPD--GSMEVHKVYWWEH--------SSKLGQYSSAKVHRSLKIESKTDT----------------------PKSFDDYAVELY
15675456	-----LEHKIDFMVTLEVKEANANGDPLNG------NMPRTDAK-------------GYGVMSDVSIKRKIRNRLQD-----------------------------------------------------MGKSIFVQANERIEDDFRSLEKRFSQHFTAKTPD---------------------------------------------------------------------------------------KEIEEKANALWFDVRAFGQVFTYL-KK------SIGVR-GPVSISMAKSLEPIVISSLQITRSTNGMEAK----------NNSGRSSDTMGTK----------HFVDYGVYVLKGSIN-AYFAEKTGFSQEDAEAIKEVLVSLFENDASSARPE--GSMRVCEVFWFTH--------SSKLGNVSSARVFDLLEYHQSIEEK----------------------STYDAYQIHLN
23019939	-----IKNRQEILFLYDVTDANPNGDPLDE------NKPRIDEET------------GINIVTDVRLKRTIRDYLYDYKG---FDGS-------------------------------------------NGKDIFVREIE----------------------------------------------------------------------------------------------SEKGGIKDGKARAKDFNENVDEILQKAIDIRLFGGVIPLD-KA------SITFT-GPVQFNMGRSLNKVNLKHIKGTGAFASGE---------------GKAQKTFREE----------YIVPYSIIAFHGIIN-ENAAKRTGLTDEDVDLLDDAMWNGTKNLITRSKMGHMPRLMLRVVYKPGE--------NFFIGD-----LQNRISLNFDVEEEKIRSIKDFSIKLDELIDELANYGDKIEKVVFVA
23112784	-----EIKRATGLMVIEVVNSNANGDPDRE------SDPRQRPN-------------GIGEISPVSFKRKLRDLVGDH------------------------------------------------------DSVFYQNLPEVYVKNSDHYCILESRGRDRK-------------------------------------------------------------------------SIQSEMSKDIKNFEQKSFLESTFVKKYWDARIFGNTFLEEGAN------KGFIKTGVVQFGVGTSISPVNIIRHTNTNKAGVQEGK----------------NAGMAPLAF--------RIVEHGVYCMPFFVN-PNYAAKTGCTQEDIDLLKLLIPKAYDLNRSAIR----PDVRIRHAWYIEH--------LNALGSCPDYLLLEALTPKRIGDVTI-------------------ASKSWADYEDKTD
15644545	-----VKNRSEVLFIYDVKWANPNGDPLDE------NRPRFDEET------------SRLFVTDVRLKRTVRDYLAECYD----------------------------------------------------ETLWVTGEAVVPEDRVKELGIKDV---------------------------------------------------------------------------------------------------NDACQKCIDIRLFGAVIPQSKKG----AMESSIT-GPVQFRYGTSLHRVKLMTIQGTAAFAT------------ENS----KQRSFRED----------QVVPYALIAFYGVIN-QNSAKFTGLTEEDVSKLLEGIWMGTKNLITRSKMEHNPRLLMRVVYKEG--------VNYHSGELD--YLVKVVSEKEDEEIRDISELKLDVTELKQ--VLESLKDKIERIEYSVD
28211143	-----MNKRVYGVLGIVSRMSNWNADFTGY------PKTTSSG---------------DVFGSDKAFKYPMKKMWENGG----------------------------------------------------EKVLYIKSIKFQENKKKERELIP---------RT-------------------------------------------------------------------LKERYEYIFDVEDLKKNKDSEEVLKNLFTAVDVKNFGATFAEE-GN------NISIT-GAVQIGQGFNKYKETYAEEQQILSPFRDPNQKEKSKDGEEAKSSTLGTKIVSNEAH--------YFYPLTVNPSAYSQF-EEIGVTNGYTEEDYEKFKETSMIAATSFNTNSKIG-CENEFALFVETKED-------LYLPDLSQYVDFEKVEDKNIII-------------LSCSELLNSFENEIENIEIYYNSY
23001015	-----LSHKIDFAVIFAVKNANPNGDPLNG------NRPRLTFD-------------NLGEVSDVALKRKLRDRLLE-----------------------------------------------------GGHAIFVQSNDRNN----DGATSLKDRSDK-----------------------------------------------------------------------------------TLGSKLTSEELAQKACAQWLDVRAFGQLFAWKGTKGAGDGVSVAIR-GPVTFQSAFSIAPVDISSIQITKSVNT-EGDS-----------EKKGSDTMGMK----------HRVDHGIYLFYGSMN-PQLAQRTHFSDEDAQLIKQTLPRLFENDESTARPA--GSMEVRKVLWWQH--------NCAAGQYSSAKVHRSLSVQHD--------------------------GSYTLTNLPGL
consensus/85%        htp+h-hhhhhpVp.uNsNGDP.st      NhPR.s.p.            s.s.hoDVtlKRplRshh............                                           ...slahpt.th......p.....t..........                                                                   .................p.tt..t.hhtphhDlR.FGtlhs.t.ht......thtlp.GPlphthupSlp.l...phphTt.hss....................ppoht.c..      ..ahlsaulhhhhu.hs .phAtpTGhopcDhphhhpsl.phhcp.tosu+....sph.hp.lhhhpc........t...Gphss..lhp.lp.t............................tph.ph.h.h.


ygcJ                                   *                                               *                                                                                                                                                                                                    *
21674786	-----KGQRIEFHILQSFPVTCLNRDDVG------APKTAMVGGS------------TRARVSSQCWKRQVRLE----MHELGVR------------LGIRSKKVADYVA-KACVA----------------LGADDEAAKA-------------CGEKIAAA---------------------------FSNDTLFFFSETEASAY-----AQYAAEKEFDAAKFNDKE-----------------LAKLSKKTLDPAKDGLDIALFGRMVAQAAEL----------------NVEAAASFAHAISTHKVSNEVEFFTALDDLA-------------------------------------EEPGSAHMGSLEFNSATYYRYVSLDLGQLSANLGGA----------------------------------------------------------------DIADAVEAFTKALFVAVPSARQTTQSGASPWE--FAKIYIRKGQRLQVPFETPVKAERGGG--FLQPSIKALTDYLTKKEQQAG
23017086	-----NRTILDLHILQTVPPSNLNRDDTG------APKTANYGGV------------RRARVSSQAWKRATRMAFNTL--LPPED------------LGVRTKRVAEVLA-ERIRR----------------HDDSIDEQNAWTLAAETIQA--ATGSKIEVPKRKADTAKKEGKAA--------PAP---ESSYLMFLSNRQLDGL-----AELALEGRADIKAFFKDKDN----------------KKRAKEIAD-TRHSVDIALFGRMVADGADI----------------NVDAAAQVAHAISVHAVENEFDYYTAVDDRNP-----------------------------------DSETGAGMIGTIEFNAATLYRYAALDVDLLRKNLGEGLREDEPLTE-------------------------------------------------------PLRRAVEAFIRGFVESMPTGKINTFGNHTLPDVVIAKIRTSRPVSFASAFEEPVTATNAGG--YLKQACERLATYIPEIEHAYG
15803275	-----MTTFIQLHLLTAYPAANLNRDDTG------APKTVVLGGA------------TRLRVSSQSLKRAWRTSA-LFEQALAGH------------IGIRSGRIAREAA-TILIE----------------KGIE--EKKAIEWAAKIADY---------LGKAKNDKKPKDP----------LTNA---ETEQLVHISPAEFDAV-----KALAHQL---------AEEKRAPKE------------EDLALLRK-DRMAVDIAMFGRMLANKPEF----------------NVEAACQVAHAFGVSETIVEDDFFTAVDDLRQAS----------------------------------EDAGAGHLGETGFGSALFYTYICIDKDLLVENLGG----DEAL----------------------------------------------------------ANQTLRAFTEAALKVSPTGKQNSFASRAYASWALAEKGTEQPRSLAAAFYEPINGTRQL-----DVAVQRITTLRENMNTVYE
16766247	-----MTTFIQLHLLTAYPAANLNRDDTG------APKTVVLGGA------------TRLRISSQSLKRAWRTSE-LFEQALAGH------------IGIRTGRIAREAA-QILVD----------------SGID--AKKAVEYVKNIANC---------FGKVKEDKKPKDE----------LTNA---ETEQLVHISPAEFEAV-----KALARRL---------AEEKRPATE------------EEAELLRH-DRMAVDIAMFGRMLAKKTDF----------------NVEAACQVAHAFGVSETIIEDDFFTAVDDLRQAS---------------------------------AEDAGAGHLGETGFGSALFYTYICIDKDLLVKNLND----NEEL----------------------------------------------------------ANKTLRAFTEAALKVSPTGKQNSFASRAYASWALAEKGTDQPRSLAAAFYEPINGTDQL-----NVAVKRITSLHKNMNKVYG
16761713	-----MTTFIQLHLLTAYAPANLNRDESG------RPKTAFMGGV------------ERLRVSSQSLKRAWRVSE-TFEAAMDGF------------MGKRTRRIGVDYVYRPMKD----------------AGIE--EKIAKSSSELIAKQ---------FGKLKSDKDAKPE-----------KNL---EIEQIVHVSNHEISLI-----KQLVDTL---------IADKREPND------------EEVKLLRK-EQRSVDMALFDRMLASSPEF----------------NVEAACQVSHALGVSAVTVESDFFTAVDDLNNK----------------------------------EEDAGSGHMGEQGFASALFYTYVCISRDLLVENLGG----NEEL----------------------------------------------------------AKRTIAALTETALTVSPTGKQNSFASRAYATYALAEVGQKQPRSLAAAFFQPVRDTDQI-----PAAITRLKQQRASFDSVYG
23474686	-----MSDFIQLHVLTSYPASNLNRDDLG------RPKSVVMGNT------------TRLRISSQCLKRAWRTSD-IFQNIGAEH------------VGIRTREMGRYIF-KALTEGCTLNEALAGKAGGSLATVK--EKDAVAIARAMAGV---------FGKLKAEYKPKKDDKAEAARTQREESL---EIEQLAHFSQEEVNAV-----AALTETC---------RTGGKAPAK------------EQLALLRK-DIKTVDIAMFGRMLAAEKAF----------------NVEAAVQVAHAMTVHPVTVDDDFFTAVDDLNR------------------------------------DDSGAGHMGVSEFGAGIFYLYLCIDRGLLKHNLQG----DTEL----------------------------------------------------------TNRALAALLQAVAQVSPSGKQNSFGSRAYASYILAERGNDQPRNLSVAYLDGVSKKQNIM----QEAIKLLTETRANMNTVYG
23017092	------MTFVDIHAIQTLPYSNINRDDLG------SPKTVVYGGK------------ERTRVSSQSWKRAVRHE---VEARL-GD------------KAVRTRRIISEIA-KRLRE----------------RGWD--ADLADAGARQVVL---------SVGK-KSGIKLEKEKDSEAPATSVLFYLPVPAIDELAAIADEHRDAVAKEAAKKTPKGIL-----------------------------PADRITEVLKSRNVSVNLFGRMLAELPST----------------EVDGAVQFAHAFTVHGTTVEVDFFTAVDDIPK-----------------------------------ENDHGSGHMNAGQFSAGTFYRYANVNLDRLVENTG-----DAQT----------------------------------------------------------ARTAVAEFLRAFLSTVPSGKQNATAAMTLPDLVHIAVRFDRPISFAPAFETALYGSDGYT----LRACQELNNYAERLREVWP
16130665	-----MSNFINIHVLISHSPSCLNRDDMN------MQKDAIFGGK------------RRVRISSQSLKRAMRKSG-YYAQNI-G------------ESSLRTIHLAQLRDVLRQK-----------------LGERFDQKIIDKTLALLS------------GKSVDEAEKISAD----------AVTPWVVGEIAWFCEQVAKAEADNLDDKKLLKVL-----------------------------KEDIAAIRVNLQQGVDIALSGRMATSGMMTELG-------------KVDGAMSIAHAITTHQVDSDIDWFTAVDDL--------------------------------------QEQGSAHLGTQEFSSGVFYRYANINLAQLQENLGGA---SREQ----------------------------------------------------------ALEIATHVVHMLATEVPGAKQRTYAAFNPADMVMVNFS-DMPLSMANAFEKAVKAKDGFL----QPSIQAFNQYWDRVANGYG
22966480	-----MSRFLQLHVLTAYAASNLNRDDTG------RPKTLNFGGA------------ERLRVSSQSLKRAFRQSE-LFQSRLPGE------------LGTRSQDFAKALV-SALVA----------------RGVE--EAEAITRAEALIDH-------DKLGKVKKG------------------KA---QTEQLVHLGPDELAAI-----DALAERL---------ATSA-TLDD------------KAMLVLKS-KPRAVDIAMFGRMLAGNPGF----------------NVEAAVQVAHAFTTHRATPEDDYYTTVDDIKNADQ--------------------------------EEDRGAGFLGILEYGSGLFYLYICINADLLVDNLAG----DQAL----------------------------------------------------------AAEAAALLIEAACTISPTGKQNTFASRARGLYALLEIGEETPRSLAAAFQYAVGSRATEA-DHLAASIQRLTALREGFSKAYG
22966644	-----PSRFLQIHSLHSYTAALLNRDDSG------LAKRLTYGGS------------NRTRISSQCLKRHWRMAE-HDPHALQTL--------GGYVGSFRSRELVTDLVIK---------------------PLE--GRYPQDILDVLEPEFQKLVYGDKADKGKKSRQT--------------LLLGQPELAWLA--RRAEELAAGANDAKALQKAV---------ADWRKDANF------------KAMSENAA-LPGGLVAALFGRMVTSDPAA----------------NIDAPVHVAHAFTVHAEEAEGDYFTAVDDLKK--D--------------------------------ESDSGADTIQETELTSGLFYGYVVIDLPGLIGNCGG----DKEI----------------------------------------------------------AAQVVNNLVYLIAEVSPGAKLGSTAPYGRADLMLIEAGDRQPRSLATAYRKAIAPDRE-------QAVAALDGCLAKLDATYE
23105451	-----MTLFVEFHLIQNFAPSNLNRDDTG------APKDALFGGY------------RRARVSSQCFKRAIRLAAQAHELVAPEH------------CGVRTKKLLGLLL-ERLEH----------------RDPQEARRRIETALGA-------AGLKLK---------------------------DDGKTEYLLFLGEGEIAGF-----AALIEQHWDELAAAQAGGEKKGKKEARASAPAE--LVKKAKALLDG-GKAVDVALFGRMLADLPEV----------------NQDAACQVAHAISTHRVEREFDYFTAVDDEGA-----------------------------------PEETGAGMIGQVEFNSATFYRYAVVDAHKLLSNLQG----DREL----------------------------------------------------------TLAALEAFTQAKVRAIPAGKQNSFAAHNLPAFVGVCLRHANPLNLANAFEKPISPGHDQA--LSSLSVAELAGHEEKLAGVYA
consensus/85%        .tphlphHhlpshssusLNRDD.G      hsKsh.hGG.            pRhRlSSQshKRthRht.......h.t.        ....huhRotchht.hh.p.....................s.p..tt.h.t..t...............s............................t.p.lhhht.tphtth.....tth.tth..........................  ..ct.t.hh.....slshAhFGRMlst..th...             pl-uAsphAHAhsspts..-.DaaTAVDDh.....                                .p-tGuuhhs..tasuuhaYhYhslshs.L.tNhtt....st....                                                       .h.pshtthhphhhp..PsuK.sohushs.sthhhhpht.ppPhshusAa.psltsppt.. .....uhttlsthhtphttsat

y1725                                  *                                               *                                                                                                                                                                                                    *
50085561	--------MSRYAVIPRIRVQNANMQ----------SNGLLLGG------------VPLFAA-NMFAHHLARQLGTTD------EGIIYIHHNQQRLGGQAYGRFTPAQRRGAVFIGKKDYSSKNKYA---------LSLQPTASCHLEFSLVIKFSSSRISP---------EKLTHILKR----SRFAGGQIIEFL-----------EITTHAENELEA-----------------------------------------ALKKIKTGFAILDRQDLLIEY--------------------QQRQQINRVQAFTQLLALKVDTLRAFFNDQNL-----------------------------SWISATNLGYALLEPLTDQRAGIRQAQDQETTAHAYAEPLTGIVQYFSLGEILRKNTEVEDDSW-----------------------------------------------HNLQKLLWTYHWS--QDDIFLLKQNCIHA
50122603	--------MSTLIILRRIQVENANAI----------AG-LTYG-------------FPAITHFLGFTHALSRKLQASH--GLTLEGCGVVSHQHQL---HAYGSS--WERS---FALTRNPLTKEAKT---------AAFNEEGRMHMTVSLLIRCDGQ----IPADTTALCEHLKQQAQC----QRLAGGTVIDIE---------RVTVQSLPVDEAET---------------------------------------RGVMRRLLPGFVLRDRTSLLHRHFQTLQ---------------QAKPQAEMIDAWLDFAALKM------QAERDPSDETVQWKYLPKP-------------GDGGFLTPLMIGYRAISPL--YAPGEVDKTRDPHTPFCFAEAAYGIGEWQGAHRI-----------------------------------------------------------SDISQILWEYDY---QNGDYHC--RQVAD
37525728	--------MSHLIILRKIKVENANAI----------TG-ITYG-------------FPAITHFLGFTHSISRKLQKSY--NLKLENCGVICHNHQL---HAYRSDPIKDKV---FALTRNPLTKEAKT---------ATINEEGRMHMTVSLLIECSGE--IAGDTEANELEQYLLEICPT----QRLAGGTITEIA---------KVDVIAFPQEGQDT---------------------------------------RKLMRRLLPGFALLDRSELLAKHYEELK---------------QDNPQAEMIDAWLDFSAIKMRAIPKQDDKQPEIGDPAYWEYVPKP--------------ASGYLVPLMTGYQAISPL--YPAGKVDKTRDPNAPFCFVEAIYGVGEWKSPHRI-----------------------------------------------------------DDIRQLLWCYDYQ-EGEGVYRCCNQQTVS
22125619	--------MSSLIVLHQVRVENANAI----------AG-LTYG-------------FPAITHFLGYSHALSRKLQSSH--GLTLRGCAVICHYQQV---HAYLSG--WDYV---FSLTRNPLTKEAKT---------AAFNEEGRMHMTVSLVIECDGT-IANGDDGANALEKHLASLCLT----QRLAGGTITNIR---------RVKVINYPETEVAT---------------------------------------RRLLCRLLPGFALLDRSELLAEHLNRLR---------------QTNPQAEMLDAWLDFSALKIQAIPPQSDTPVESGAPAPWGYVGKP--------------AAGYLVPIVTGYRAISPL--YAPGEVDKTRDPHTPFRFVESLYGIGEWRGLHRI-----------------------------------------------------------TDLRQLLWGYHQE-GDNYLCRCALPASVD
51596828	--------MSSLIVLHQVRVENANAI----------AG-LTYG-------------FPAITHFLGYSHALSRKLQSSH--GLTLRGCAVICHHQQV---HAYSSG--RDYV---FSLTRNPLTKEAKT---------AAFNEEGRMHMTVSLVIECDGT-IANGDDGANALEKHLASLCLT----QRLAGGTITNIR---------RVKVINYPETEVAT---------------------------------------RRLLCHLLPGFALLDRSELLAEHLNQLR---------------QTNPQTEMLDAWLDFSALKIQAIPPQSDTPVESGAPAPWGYVGKP--------------AAGYLVPIVTGYRAISPL--YAPGEVDKTRDPHTPFRFVESLYGIGEWRGLHRI-----------------------------------------------------------TDLRQLLWGYHQE-GDNYLCRCALPASVD
32042571	--------PEALLLLPRLSIQNANAI----------SSPLTWG-------------FPSPGAFTGFVHALQRRVGISL--DIELDGVGIVCHRFEA---QISQPAGKRTKV---FNLTRNPLNRDGST---------AAIVEEGRAHLEVSLLLGVHGDGLDDHPAQEIA--RQVQEQAGA----MRLAGGSILPWC--NERFPAPNAELLMLGGSDEQRRKNQ-----------------------------------RRLTRRLLPGFALVSREALLQQHLETLR---------------TTLPEATTLDALLDLCRINFEP-PATSSEEEASPPDAAWQVRDKP----------------GWLVPIPAGYNALSPL--YLPGEVRNARDRETPLRFVENLFGLGEWLSPHRV-----------------------------------------------------------AALSDLLWYHHAE-PDKGLYRWSTPRFVE
56543153	-----------MLILPHIRVQNANAI----------SSPLTHG-------------FPSITAFMGFMWALERKAHAAGIDDIMFNAVGVVCHDFQE---QVTDSG--FTYA---FNLTRNPIEKDGKT---------APIIEEGRIHLDVSLLLAIAFKNEDIENYQIDEYVEKIAIFVQN----MRIAGGSIIPPSPNMAKHRKPHWIECNTFSDNDNNFSDF-----------------------------------RKNCYRLLPGYALVERSDLIPERSKKMQ---------------ETQPDATSLDAWLSLSRVNWRCKSEAQSPKTETKKENIWENDRDN----------------GWIVPMPVGYGAVGEM--QPSGSVSSARDNTIPFQPVESLFSIGEWIAPFRL-----------------------------------------------------------KHPNDLLWYPSSSLGEKNLLEKSVYRCHN
54292955	--------RSNLILLPSIRVQNANAL----------SSPFTIG-------------FPAMTGWLGGVHALQRKLNTNSI-AVMFSAVGVVVHRFDL---QTYKGPGDFVHS---IIGTGNPLEPKSEKDKPKGNAVRPSFIEEARCHLEVSLLVEYSG--IEAQDEQLM-LERVYQLMLGN----MKLAGGDVLNCK-------------------EPEILRDF-----------------------------------QKAKRKLMPGYALIERRDLMQAAMEQ---------------------GQDAMDAMLDYVAVHYSCTKEIVNGQER----VIWQRKRKSTGPD---------GQTGWIVPIATGFHGISEL-----GTAINQRDPDTPHRFAESLVTLGEFKMPYRL-----------------------------------------------------------ESLDDLLWRYHVE-SENNLYLCIQQKSIS
34103064	--------AQGLLILPRLRVQNANAL----------SSPHTWG-------------FPALSAFTGLMTALERKLGADS--ELAFHGVGVICHGYQA---HTNGDYI---QR---FNLSRNPVDKDGGT---------AAIVEEGRIHLDLTLVFGVSGNALAQNDDALAERAAAISRALET----MRVAGGTLIPPP---AGHYAPKPQLITLPEGEDERAARF-----------------------------------RALRRRWLPGFALVARDDLLSGHHARLR---------------ETAPGATLLDAWLDKSRLN-------HWPEAGDGGQTIWRHSRQQ--------------GEGWIVPIPVGYGALSEL--YPAGSVANARDAAAPFRFVESLYSLGEWISPHRL-----------------------------------------------------------QDAADLLWYPAYD-AELGVYRCRNDYQPP
54295750	--------SSNLILLPRIRVQNANAL----------SSPFTIG-------------FPAMTGWLGGVHALQRKLNTNSI-AVMFSAVGVVVHRFDL---QIYKGPGDFVHS---IVGTGNPLEPKSEKDKPKGNAVRPSFIEEPRCHLEVSLLVEYSG--IEAQDEQLM-LERIYQLMLGN----MKLAGGDILNCK-------------------EPEILRDF-----------------------------------QKAKRKLMPGYALIERRDLMQAAMEQ---------------------GQDAMDAMLDYVAVHYSCTKEIVNGQER----VIWQRKRKSTGLD---------DQTGWIVPIATGFHGISEL-----GTAINQRDPDTPHLFAESVVTLGEFKMPYRL-----------------------------------------------------------ESPDDLLWRYHVES-ENNLYLCIQQKSIS
consensus/85%           .p.hlll.plplpsANAh          ss.hohG.    .    ...hPuhsthhGh.aulpRpltts....h.hpuhhlhhHt.ph...ph.tt.....h....h..pts..p.pt.t.........ssh.pcschHhploLllthp...............p.h...h.t.....+lAGGplh......................t.......                     .....         .t.hh+hhPuaslhttpt.h.th........... ............ttphhsAhhph.tlp..............................         ...ualssh.hGattlp.h.....Gph.ptcp.thshtasEslhslscah..hcl............                                               ps.pphhW..p....t..lh.h...t...
